# Supplementary material for: N-(Phenyl­sulfon­yl)-l-asparagine
Source: Acta Crystallogr Sect E Struct Rep Online. 2009 Nov 28;65(Pt 12):o3229. doi: 10.1107/S1600536809050247 (PMC2972182; doi:10.1107/S1600536809050247)
Supplement: Supplementary file 2 [file e-65-o3229-Isup2.hkl]

# 
# h,k,l, Fc-squared, Fo-squared, sigma(Fo-squared) and status flag 
# 
data_I
_shelx_title ' HMQ7_0m in P2(1)' 
_shelx_refln_list_code          4 
_shelx_F_calc_maximum       74.39 
_exptl_crystal_F_000       396.00 
_reflns_d_resolution_high  0.7678 
 
loop_ 
 _symmetry_equiv_pos_as_xyz 
 'x, y, z' 
 '-x, y+1/2, -z' 
 
_cell_length_a    10.5479 
_cell_length_b     5.1587 
_cell_length_c    11.0157 
_cell_angle_alpha  90.000 
_cell_angle_beta   92.011 
_cell_angle_gamma  90.000 
 
_shelx_F_squared_multiplier     1.000 
 
loop_ 
 _refln_index_h 
 _refln_index_k 
 _refln_index_l 
 _refln_F_squared_calc 
 _refln_F_squared_meas 
 _refln_F_squared_sigma 
 _refln_observed_status 
   0  -6   0        1.35        1.32      0.90 o 
   1  -6   0        2.91        3.09      0.63 o 
   2  -6   0       25.15       28.36      2.36 o 
   3  -6   0       45.50       47.96      3.19 o 
   4  -6   0       14.36       19.45      2.28 o 
   5  -6   0        4.12        3.60      1.65 o 
   6  -6   0        0.02        1.37      1.64 o 
   1  -5   0       63.95       63.64      1.98 o 
   2  -5   0       12.56        9.63      0.77 o 
   3  -5   0      194.93      171.98      4.23 o 
   4  -5   0        0.56        1.00      0.55 o 
   5  -5   0        3.14        2.56      1.12 o 
   6  -5   0        4.56        2.99      0.84 o 
   7  -5   0        1.16        1.22      0.89 o 
   8  -5   0       54.09       61.36      2.77 o 
   9  -5   0        2.82        1.77      1.12 o 
   0  -4   0      199.39      200.14      3.71 o 
   1  -4   0       22.34       27.27      0.78 o 
   2  -4   0      179.29      178.64      2.97 o 
   3  -4   0       71.72       73.05      1.71 o 
   4  -4   0       56.13       55.06      1.52 o 
   5  -4   0       52.84       51.37      2.50 o 
   6  -4   0       33.88       35.73      1.79 o 
   7  -4   0       53.51       51.44      3.68 o 
   8  -4   0       59.26       57.90      2.64 o 
   9  -4   0       31.46       32.32      2.08 o 
  10  -4   0       19.23       18.73      3.24 o 
  11  -4   0        3.70        3.68      1.40 o 
   1  -3   0      338.11      375.68      5.11 o 
   2  -3   0      281.24      325.95      4.45 o 
   3  -3   0      287.59      307.45      5.02 o 
   4  -3   0      212.22      214.53      3.62 o 
   5  -3   0      374.67      356.14      6.05 o 
   6  -3   0       15.16       14.84      0.95 o 
   7  -3   0      121.86      113.68      3.69 o 
   8  -3   0       78.37       77.58      3.02 o 
   9  -3   0       34.03       32.00      1.62 o 
  10  -3   0       33.06       33.57      2.43 o 
  11  -3   0       33.58       34.98      1.89 o 
  12  -3   0       13.36       15.33      1.53 o 
   0  -2   0      831.39      938.09     15.52 o 
   1  -2   0      544.16      578.72      7.61 o 
   2  -2   0      142.91      134.93      3.02 o 
   3  -2   0      174.61      182.91      3.24 o 
   4  -2   0      247.57      266.42      3.82 o 
   5  -2   0      361.20      363.78      6.21 o 
   6  -2   0      207.04      197.25      4.15 o 
   7  -2   0      157.55      153.90      3.57 o 
   8  -2   0       16.87       14.28      2.18 o 
   9  -2   0       50.72       48.78      3.26 o 
  10  -2   0       22.35       23.20      1.47 o 
  11  -2   0       97.15       95.48      3.31 o 
  12  -2   0       16.53       19.11      1.57 o 
  13  -2   0       37.71       36.77      2.59 o 
   1  -1   0     1521.67     1536.77     16.50 o 
   2  -1   0     2858.61     2911.92     33.18 o 
   3  -1   0       95.21       90.75      1.75 o 
   4  -1   0      404.57      389.34      5.29 o 
   5  -1   0      727.38      706.38     14.12 o 
   6  -1   0     1089.12     1083.49     21.90 o 
   7  -1   0      207.90      191.98      4.17 o 
   8  -1   0      284.02      261.96      5.43 o 
   9  -1   0       35.63       32.53      1.58 o 
  10  -1   0       24.84       21.53      1.42 o 
  11  -1   0        8.10        6.69      1.99 o 
  12  -1   0       24.11       23.90      1.69 o 
  13  -1   0        0.07        0.63      1.13 o 
   2   0   0      667.79      669.44      9.83 o 
   3   0   0     2511.24     2526.12     32.13 o 
   4   0   0      443.81      451.21      8.06 o 
   5   0   0      318.45      316.25      5.10 o 
   6   0   0      147.04      153.59      3.33 o 
   7   0   0      645.43      622.21     11.08 o 
   8   0   0       89.13       87.52      2.08 o 
   9   0   0      115.58      107.06      3.26 o 
  10   0   0        5.10        3.70      0.66 o 
  11   0   0        0.71        0.78      0.73 o 
  12   0   0        4.76        6.32      1.79 o 
  13   0   0        9.37       10.62      1.71 o 
   1   1   0     1541.29     1548.25     18.83 o 
   2   1   0     2845.42     2875.42     39.96 o 
   3   1   0       93.91       87.35      1.91 o 
   4   1   0      399.79      372.18      5.74 o 
   5   1   0      714.25      688.61     10.18 o 
   6   1   0     1103.30     1080.72     15.59 o 
   7   1   0      205.58      199.89      3.51 o 
   8   1   0      284.11      264.86      4.56 o 
   9   1   0       35.65       34.35      1.28 o 
  10   1   0       25.58       22.82      1.57 o 
  11   1   0        8.18        8.25      1.35 o 
  12   1   0       24.00       28.46      2.98 o 
  13   1   0        0.08       -0.70      1.60 o 
   0   2   0      853.30      952.48     25.81 o 
   1   2   0      540.94      584.65      7.43 o 
   2   2   0      148.44      136.25      2.48 o 
   3   2   0      177.19      186.14      2.64 o 
   4   2   0      238.85      256.71      4.15 o 
   5   2   0      366.18      363.07      5.67 o 
   6   2   0      206.01      195.89      4.01 o 
   7   2   0      160.29      153.51      4.46 o 
   8   2   0       17.23       19.10      0.97 o 
   9   2   0       54.15       53.85      1.90 o 
  10   2   0       22.26       23.28      1.39 o 
  11   2   0       96.60       96.61      5.39 o 
  12   2   0       16.52       18.01      2.70 o 
   1   3   0      351.16      391.54      6.59 o 
   2   3   0      280.95      321.74      4.98 o 
   3   3   0      289.71      301.34      5.46 o 
   4   3   0      213.24      210.09      3.56 o 
   5   3   0      377.81      354.64      5.60 o 
   6   3   0       15.43       17.09      0.71 o 
   7   3   0      124.10      119.49      2.50 o 
   8   3   0       75.15       76.02      3.39 o 
   9   3   0       33.73       34.07      1.94 o 
  10   3   0       32.51       30.47      2.73 o 
  11   3   0       33.81       42.65      3.57 o 
   0   4   0      194.74      192.97      6.98 o 
   1   4   0       22.69       24.63      1.47 o 
   2   4   0      176.69      177.06      4.57 o 
   3   4   0       73.76       76.38      3.44 o 
   4   4   0       55.45       55.38      1.75 o 
   5   4   0       53.56       52.43      1.74 o 
   6   4   0       35.58       36.40      1.47 o 
   7   4   0       53.85       55.39      3.11 o 
   8   4   0       59.34       59.98      2.74 o 
   9   4   0       31.46       34.89      2.80 o 
  10   4   0       19.22       20.07      1.77 o 
   1   5   0       65.86       65.81      3.33 o 
   2   5   0       12.05       12.89      1.62 o 
   3   5   0      190.19      169.84      6.47 o 
   4   5   0        0.43        1.14      1.03 o 
   5   5   0        3.08        2.47      1.11 o 
   6   5   0        5.23        6.38      1.51 o 
   7   5   0        1.32        0.43      1.15 o 
   8   5   0       54.18       65.38      4.21 o 
   9   5   0        2.84        2.63      1.68 o 
   0   6   0        1.79        1.54      1.38 o 
   1   6   0        2.97        2.57      1.36 o 
   2   6   0       25.91       31.16      2.69 o 
   3   6   0       44.93       46.76      3.27 o 
  -6  -6   1       10.19        9.45      1.11 o 
  -5  -6   1        2.08        2.13      0.79 o 
  -4  -6   1        6.99        7.75      0.89 o 
  -3  -6   1       24.28       23.51      1.57 o 
  -2  -6   1       24.00       23.12      1.32 o 
  -1  -6   1       11.93       13.18      1.05 o 
   0  -6   1       43.06       41.55      2.07 o 
   1  -6   1       29.51       28.49      2.32 o 
   2  -6   1        9.86       11.14      1.68 o 
   3  -6   1       53.53       50.02      3.37 o 
   4  -6   1        1.07        2.32      1.46 o 
   5  -6   1       32.85       32.74      3.08 o 
   6  -6   1       20.97       28.38      3.07 o 
  -9  -5   1       22.14       19.05      1.84 o 
  -8  -5   1       12.87       11.95      1.45 o 
  -7  -5   1        4.09        5.45      1.08 o 
  -6  -5   1        4.31        3.87      0.94 o 
  -5  -5   1        2.02        2.60      0.78 o 
  -4  -5   1       71.59       70.67      2.37 o 
  -3  -5   1        1.75        2.45      0.68 o 
  -2  -5   1      111.91      111.56      3.08 o 
  -1  -5   1      146.22      139.90      5.02 o 
   0  -5   1       36.31       35.86      1.41 o 
   1  -5   1        5.46        6.25      1.26 o 
   2  -5   1       77.29       76.02      3.70 o 
   3  -5   1        4.92        3.93      1.36 o 
   4  -5   1        1.28        1.42      1.24 o 
   5  -5   1       29.26       26.47      2.55 o 
   6  -5   1       35.53       33.67      1.72 o 
   7  -5   1       34.32       38.94      2.00 o 
   8  -5   1        1.63        1.15      0.99 o 
   9  -5   1       17.98       21.09      1.80 o 
 -11  -4   1       13.07       14.87      2.11 o 
 -10  -4   1       23.26       24.57      2.03 o 
  -9  -4   1       12.51       14.00      1.53 o 
  -8  -4   1        1.25        0.65      0.93 o 
  -7  -4   1       25.56       26.83      3.05 o 
  -6  -4   1      113.39      104.39      3.34 o 
  -5  -4   1      168.17      160.41      4.35 o 
  -4  -4   1       17.25       19.07      0.98 o 
  -3  -4   1      180.92      179.10      3.05 o 
  -2  -4   1        6.22        8.03      0.45 o 
  -1  -4   1       31.07       30.34      0.73 o 
   0  -4   1      192.67      203.15      2.92 o 
   1  -4   1       70.56       70.03      1.27 o 
   2  -4   1      174.45      186.11      3.64 o 
   3  -4   1      154.76      147.90      5.75 o 
   4  -4   1      258.04      252.44      4.84 o 
   5  -4   1       74.32       66.63      2.34 o 
   6  -4   1       33.05       29.16      1.61 o 
   7  -4   1       13.05       12.73      1.26 o 
   8  -4   1      108.49      105.88      6.21 o 
   9  -4   1        4.58        3.32      1.10 o 
  10  -4   1       10.73       11.75      1.52 o 
 -12  -3   1        8.79        8.84      1.31 o 
 -11  -3   1       10.92       11.47      1.30 o 
 -10  -3   1        0.34        1.51      1.07 o 
  -9  -3   1        0.47        0.01      0.90 o 
  -8  -3   1       84.73       83.06      3.16 o 
  -7  -3   1       26.48       28.36      2.58 o 
  -6  -3   1      268.91      274.24      5.51 o 
  -5  -3   1       55.49       62.65      1.58 o 
  -4  -3   1       50.17       55.16      1.22 o 
  -3  -3   1       72.38       65.43      1.27 o 
  -2  -3   1      545.20      559.51      8.09 o 
  -1  -3   1      180.61      225.83      3.75 o 
   0  -3   1      228.55      256.57      3.22 o 
   1  -3   1      233.23      255.70      3.90 o 
   2  -3   1       38.46       39.53      1.26 o 
   3  -3   1      153.64      159.77      3.59 o 
   4  -3   1       62.19       64.11      1.74 o 
   5  -3   1      271.38      276.22      5.94 o 
   6  -3   1       23.93       23.34      1.17 o 
   7  -3   1       83.34       80.01      4.58 o 
   8  -3   1       33.15       29.19      4.06 o 
   9  -3   1        0.63        0.04      1.29 o 
  10  -3   1       53.76       54.72      2.18 o 
  11  -3   1        6.28        6.50      1.10 o 
  12  -3   1       11.11       13.74      2.16 o 
 -13  -2   1        8.97       11.97      1.47 o 
 -12  -2   1       18.36       22.06      1.69 o 
 -11  -2   1        1.68        0.38      0.82 o 
 -10  -2   1        6.03        4.63      0.93 o 
  -9  -2   1       13.88       13.87      1.47 o 
  -8  -2   1      120.39      113.90      3.85 o 
  -7  -2   1      388.11      373.57      8.82 o 
  -6  -2   1       94.22      103.54      4.26 o 
  -5  -2   1      253.01      256.65      6.59 o 
  -4  -2   1      343.10      355.68      5.62 o 
  -3  -2   1      118.79      117.26      1.86 o 
  -2  -2   1      333.91      369.31      4.97 o 
  -1  -2   1      380.60      408.89      5.47 o 
   0  -2   1       81.07       86.37      1.29 o 
   1  -2   1      286.47      287.47      5.04 o 
   2  -2   1      726.18      764.58     10.05 o 
   3  -2   1      212.67      245.62      4.16 o 
   4  -2   1      148.59      152.41      2.47 o 
   5  -2   1        7.12        8.04      1.05 o 
   6  -2   1       51.61       49.49      1.44 o 
   7  -2   1       46.52       47.84      1.53 o 
   8  -2   1      237.61      228.85      4.92 o 
   9  -2   1      174.78      171.45      4.10 o 
  10  -2   1       14.66       14.58      1.24 o 
  11  -2   1       12.11       11.24      1.55 o 
  12  -2   1        2.42        3.53      1.33 o 
  13  -2   1       20.78       26.92      1.94 o 
 -13  -1   1       22.06       29.38      1.96 o 
 -12  -1   1        4.61        2.99      1.03 o 
 -11  -1   1       46.18       47.80      2.15 o 
 -10  -1   1       65.02       62.00      2.32 o 
  -9  -1   1      239.78      218.86      5.04 o 
  -8  -1   1      103.15       99.04      5.01 o 
  -7  -1   1      394.75      388.31     13.16 o 
  -6  -1   1      191.78      194.97      6.47 o 
  -5  -1   1       59.57       67.58      2.29 o 
  -4  -1   1       37.58       45.44      1.04 o 
  -3  -1   1     1136.09     1219.04     15.53 o 
  -2  -1   1      931.65      900.13     10.46 o 
  -1  -1   1      876.79      922.40     10.61 o 
   0  -1   1     5515.05     5215.23     59.79 o 
   1  -1   1      431.41      463.68      5.09 o 
   2  -1   1     3260.83     3378.16     38.60 o 
   3  -1   1      750.93      792.01     10.26 o 
   4  -1   1      407.37      431.84      5.77 o 
   5  -1   1     1085.99     1087.23     15.27 o 
   6  -1   1      171.73      180.83      3.54 o 
   7  -1   1      168.00      162.27      4.49 o 
   8  -1   1       63.02       57.28      1.97 o 
   9  -1   1       41.09       35.71      2.49 o 
  10  -1   1      108.75      102.52      3.09 o 
  11  -1   1       17.22       17.39      1.38 o 
  12  -1   1       11.30       12.47      1.36 o 
  13  -1   1        2.83        1.49      1.21 o 
 -13   0   1       12.34       12.15      1.76 o 
 -12   0   1       12.07       11.24      1.31 o 
 -11   0   1       52.37       48.98      2.41 o 
 -10   0   1       52.28       41.51      2.31 o 
  -9   0   1       12.19       14.48      0.90 o 
  -8   0   1        0.57        0.73      0.47 o 
  -7   0   1      157.52      142.50      3.06 o 
  -6   0   1        6.24        8.27      0.60 o 
  -5   0   1     1279.08     1224.20     20.25 o 
  -4   0   1     1586.82     1678.32     28.21 o 
  -3   0   1     4343.94     4603.06     76.15 o 
  -2   0   1      783.03      783.46     13.26 o 
  -1   0   1     1750.48     1811.59     37.03 o 
   1   0   1      181.12      199.67      5.43 o 
   2   0   1     2393.88     2375.04     25.12 o 
   3   0   1      373.18      367.15      4.51 o 
   4   0   1      359.66      301.62      4.76 o 
   5   0   1        1.01        0.20      0.36 o 
   6   0   1      103.80      102.31      2.49 o 
   7   0   1       80.87       80.55      2.61 o 
   8   0   1       29.04       28.81      1.39 o 
   9   0   1      197.67      189.75      4.38 o 
  10   0   1       13.85       12.98      0.99 o 
  11   0   1        6.28        5.65      1.04 o 
  12   0   1       38.03       37.32      4.15 o 
  13   0   1        4.33        3.79      1.84 o 
 -13   1   1       22.01       21.32      3.22 o 
 -12   1   1        4.90        3.47      1.26 o 
 -11   1   1       46.02       44.55      2.52 o 
 -10   1   1       64.62       62.72      1.99 o 
  -9   1   1      244.41      242.98      4.76 o 
  -8   1   1      104.03      101.54      2.93 o 
  -7   1   1      394.54      391.34      6.18 o 
  -6   1   1      187.65      177.24      3.17 o 
  -5   1   1       59.49       65.05      2.40 o 
  -4   1   1       42.67       51.45      1.14 o 
  -3   1   1     1134.89     1198.33     15.32 o 
  -2   1   1      938.29      901.98     12.72 o 
  -1   1   1      868.74      907.60     11.43 o 
   0   1   1     5534.34     5152.22     82.10 o 
   1   1   1      429.65      463.52      5.39 o 
   2   1   1     3242.75     3354.61     35.49 o 
   3   1   1      749.55      777.92     10.10 o 
   4   1   1      405.09      427.72      6.44 o 
   5   1   1     1082.46     1073.91     15.50 o 
   6   1   1      172.67      179.15      3.68 o 
   7   1   1      163.32      155.24      2.99 o 
   8   1   1       64.47       58.46      1.65 o 
   9   1   1       43.52       40.60      1.59 o 
  10   1   1      110.59      109.91      2.59 o 
  11   1   1       16.42       15.56      1.48 o 
  12   1   1       10.93       10.23      1.58 o 
  13   1   1        2.84        0.06      1.66 o 
 -12   2   1       18.38       18.39      2.42 o 
 -11   2   1        1.81        1.09      0.99 o 
 -10   2   1        6.41        5.44      0.82 o 
  -9   2   1       12.93       11.39      1.10 o 
  -8   2   1      121.63      121.86      2.88 o 
  -7   2   1      391.70      384.44      6.92 o 
  -6   2   1       95.60      102.20      2.42 o 
  -5   2   1      247.11      245.37      9.12 o 
  -4   2   1      344.87      351.41      6.17 o 
  -3   2   1      117.78      112.61      1.80 o 
  -2   2   1      340.49      368.31      4.84 o 
  -1   2   1      392.80      418.66      4.57 o 
   0   2   1       84.40       88.41      1.53 o 
   1   2   1      281.84      282.14      5.95 o 
   2   2   1      730.70      772.99      9.68 o 
   3   2   1      211.46      240.45      3.40 o 
   4   2   1      157.16      161.18      2.37 o 
   5   2   1        7.19        8.43      0.57 o 
   6   2   1       55.00       52.01      1.65 o 
   7   2   1       45.93       47.23      1.41 o 
   8   2   1      234.62      232.30      4.19 o 
   9   2   1      175.10      172.24      4.02 o 
  10   2   1       14.62       13.94      1.15 o 
  11   2   1       12.06       13.23      2.81 o 
  12   2   1        2.46        2.00      1.24 o 
 -11   3   1       10.15        9.68      2.20 o 
 -10   3   1        0.25        1.18      0.93 o 
  -9   3   1        0.40       -0.76      0.85 o 
  -8   3   1       86.78       85.99      2.51 o 
  -7   3   1       26.16       24.28      2.31 o 
  -6   3   1      271.38      275.88      4.09 o 
  -5   3   1       55.36       59.52      1.29 o 
  -4   3   1       51.30       54.37      1.12 o 
  -3   3   1       72.97       63.05      2.07 o 
  -2   3   1      557.92      573.02     11.80 o 
  -1   3   1      186.40      231.55      5.23 o 
   0   3   1      232.80      258.85      5.75 o 
   1   3   1      227.82      242.79      3.95 o 
   2   3   1       39.51       39.39      1.74 o 
   3   3   1      158.14      158.77      2.52 o 
   4   3   1       61.74       60.06      2.10 o 
   5   3   1      269.86      267.17      4.44 o 
   6   3   1       23.91       23.05      1.40 o 
   7   3   1       83.15       80.97      2.67 o 
   8   3   1       34.33       32.32      1.24 o 
   9   3   1        0.56       -0.04      0.64 o 
  10   3   1       53.35       54.85      2.62 o 
  11   3   1        6.52        7.14      1.29 o 
 -10   4   1       22.92       20.76      2.68 o 
  -9   4   1       12.96       15.87      1.54 o 
  -8   4   1        1.07        1.28      0.66 o 
  -7   4   1       27.47       27.53      1.37 o 
  -6   4   1      114.05      101.19      3.19 o 
  -5   4   1      166.98      161.41      4.25 o 
  -4   4   1       16.96       19.47      1.23 o 
  -3   4   1      176.25      162.83      6.25 o 
  -2   4   1        6.48        8.74      1.35 o 
  -1   4   1       32.80       34.23      2.32 o 
   0   4   1      194.04      196.75      4.98 o 
   1   4   1       68.48       70.04      3.62 o 
   2   4   1      174.64      183.61      3.89 o 
   3   4   1      153.43      143.65      3.26 o 
   4   4   1      262.70      254.07      5.99 o 
   5   4   1       74.59       71.17      3.95 o 
   6   4   1       33.61       32.86      1.56 o 
   7   4   1       12.66       12.58      1.35 o 
   8   4   1      106.56      102.59      3.67 o 
   9   4   1        5.02        6.07      1.24 o 
  10   4   1       10.63        9.63      1.45 o 
  -9   5   1       22.29       24.50      2.74 o 
  -8   5   1       12.35       13.56      2.14 o 
  -7   5   1        3.85        4.74      1.49 o 
  -6   5   1        4.32        4.97      0.95 o 
  -5   5   1        2.01        4.10      1.26 o 
  -4   5   1       72.95       68.23      3.65 o 
  -3   5   1        1.60        2.93      1.20 o 
  -2   5   1      112.57      119.31      5.09 o 
  -1   5   1      142.93      127.87      5.63 o 
   0   5   1       34.28       33.64      2.76 o 
   1   5   1        5.24        5.58      1.25 o 
   2   5   1       76.09       73.95      2.78 o 
   3   5   1        5.35        5.41      1.25 o 
   4   5   1        1.25        0.68      0.74 o 
   5   5   1       29.73       26.56      2.71 o 
   6   5   1       35.36       34.93      3.03 o 
   7   5   1       34.41       41.99      2.35 o 
   8   5   1        1.72        1.42      1.01 o 
   9   5   1       17.73       16.96      1.81 o 
  -4   6   1        7.02        5.61      1.63 o 
  -3   6   1       23.13       22.51      2.39 o 
  -2   6   1       23.69       24.87      2.53 o 
  -1   6   1       13.07       14.87      2.16 o 
   0   6   1       42.95       40.50      3.20 o 
   1   6   1       30.17       38.85      3.08 o 
  -5  -6   2       15.33       14.94      1.30 o 
  -4  -6   2        7.65        8.95      1.10 o 
  -3  -6   2        4.88        7.09      0.93 o 
  -2  -6   2        7.80        9.24      0.96 o 
  -1  -6   2       70.03       63.07      2.11 o 
   0  -6   2        0.19        2.10      1.14 o 
   1  -6   2       37.32       35.24      2.64 o 
   2  -6   2        2.24       -0.10      1.25 o 
   3  -6   2       12.46       13.61      2.01 o 
   4  -6   2        3.34        2.79      1.53 o 
   5  -6   2        0.44        1.33      1.61 o 
  -9  -5   2       20.38       18.09      1.83 o 
  -8  -5   2        4.97        6.97      1.40 o 
  -7  -5   2       43.97       48.56      4.79 o 
  -6  -5   2        6.94        7.04      1.09 o 
  -5  -5   2       26.72       24.59      1.59 o 
  -4  -5   2        4.59        6.45      1.41 o 
  -3  -5   2       15.04       14.86      1.10 o 
  -2  -5   2       67.28       66.43      2.22 o 
  -1  -5   2       55.69       56.42      2.15 o 
   0  -5   2       66.76       70.08      2.77 o 
   1  -5   2       10.78       11.21      1.62 o 
   2  -5   2       42.32       38.88      2.79 o 
   3  -5   2       84.82       78.96      4.21 o 
   4  -5   2       24.98       25.87      2.52 o 
   5  -5   2       71.75       76.84      4.44 o 
   6  -5   2       26.10       25.84      1.48 o 
   7  -5   2       36.57       42.23      1.99 o 
   8  -5   2       11.79       11.17      1.31 o 
 -10  -4   2       22.27       23.82      2.00 o 
  -9  -4   2       11.32       13.75      1.59 o 
  -8  -4   2       16.36       16.32      1.56 o 
  -7  -4   2       20.90       21.78      2.08 o 
  -6  -4   2       29.81       31.88      1.83 o 
  -5  -4   2      101.92       97.55      3.10 o 
  -4  -4   2        7.78        7.76      0.92 o 
  -3  -4   2      253.00      241.57      5.27 o 
  -2  -4   2      140.55      141.69      2.56 o 
  -1  -4   2      155.89      146.75      2.86 o 
   0  -4   2       46.65       46.85      0.93 o 
   1  -4   2      226.23      239.26      4.47 o 
   2  -4   2       11.20        9.69      0.81 o 
   3  -4   2      165.65      152.13      6.15 o 
   4  -4   2       21.42       24.02      1.27 o 
   5  -4   2      306.25      298.77      5.52 o 
   6  -4   2       53.42       51.82      3.63 o 
   7  -4   2       33.91       34.71      3.25 o 
   8  -4   2       10.84        8.85      1.76 o 
   9  -4   2        3.69        4.53      1.12 o 
  10  -4   2       31.41       32.33      3.28 o 
 -12  -3   2        2.68        3.58      1.14 o 
 -11  -3   2        2.79        4.95      1.38 o 
 -10  -3   2       24.90       23.10      2.03 o 
  -9  -3   2       70.25       75.26      3.21 o 
  -8  -3   2       17.53       15.79      1.50 o 
  -7  -3   2      187.17      195.99      5.51 o 
  -6  -3   2      151.07      144.81      4.31 o 
  -5  -3   2       92.83       88.35      2.68 o 
  -4  -3   2        2.20        3.23      0.48 o 
  -3  -3   2      109.57      116.31      2.68 o 
  -2  -3   2       67.13       60.43      1.34 o 
  -1  -3   2       16.91       13.20      0.59 o 
   0  -3   2      652.19      667.49      7.98 o 
   1  -3   2      235.55      246.30      4.67 o 
   2  -3   2      353.71      382.25      5.84 o 
   3  -3   2       25.60       25.03      0.81 o 
   4  -3   2      129.67      122.00      2.01 o 
   5  -3   2       15.70       16.56      0.75 o 
   6  -3   2       29.23       25.95      1.00 o 
   7  -3   2      103.42       96.77      2.55 o 
   8  -3   2       25.85       24.09      1.31 o 
   9  -3   2       55.67       51.46      1.99 o 
  10  -3   2       17.00       15.41      1.28 o 
  11  -3   2       11.83       13.47      1.69 o 
  12  -3   2        7.98        5.18      2.44 o 
 -13  -2   2       11.51       14.93      2.05 o 
 -12  -2   2       14.68       16.80      1.54 o 
 -11  -2   2        5.43        5.30      1.16 o 
 -10  -2   2       30.74       30.41      2.11 o 
  -9  -2   2       43.83       45.89      2.42 o 
  -8  -2   2       73.69       75.36     10.64 o 
  -7  -2   2       60.31       59.05      2.95 o 
  -6  -2   2      500.24      487.17     10.39 o 
  -5  -2   2      226.44      231.77      4.07 o 
  -4  -2   2      166.09      161.81      2.92 o 
  -3  -2   2        9.66       10.85      0.57 o 
  -2  -2   2      262.76      277.57      4.38 o 
  -1  -2   2      621.53      690.49     10.23 o 
   0  -2   2      359.96      379.99      5.72 o 
   1  -2   2       97.83       95.97      1.38 o 
   2  -2   2      530.31      567.88      6.17 o 
   3  -2   2      410.86      416.66      5.15 o 
   4  -2   2      186.73      184.37      2.79 o 
   5  -2   2      195.42      193.78      3.32 o 
   6  -2   2       56.58       55.81      1.45 o 
   7  -2   2       36.82       36.02      1.27 o 
   8  -2   2      168.38      157.78      3.72 o 
   9  -2   2       17.61       19.29      1.31 o 
  10  -2   2       75.31       78.13      2.97 o 
  11  -2   2        3.45        2.36      0.91 o 
  12  -2   2        9.86       10.49      1.32 o 
 -13  -1   2       44.59       44.99      4.05 o 
 -12  -1   2        2.07        2.29      1.01 o 
 -11  -1   2       53.37       48.15      2.18 o 
 -10  -1   2       12.01       12.95      1.22 o 
  -9  -1   2       42.70       39.42      2.27 o 
  -8  -1   2       10.35        9.10      1.61 o 
  -7  -1   2      187.15      162.71      6.97 o 
  -6  -1   2      340.47      339.96      6.52 o 
  -5  -1   2      131.80      127.51      3.26 o 
  -4  -1   2      787.55      814.53      9.57 o 
  -3  -1   2      168.41      196.30      2.94 o 
  -2  -1   2     1040.35     1081.10     12.49 o 
  -1  -1   2      324.47      345.35      4.60 o 
   0  -1   2      934.56      938.14     12.07 o 
   1  -1   2      909.99      964.02     10.38 o 
   2  -1   2     4858.41     4859.04     55.59 o 
   3  -1   2      161.03      173.73      2.31 o 
   4  -1   2      247.60      270.39      3.80 o 
   5  -1   2      409.72      410.93      7.03 o 
   6  -1   2       32.85       35.99      1.18 o 
   7  -1   2      186.66      183.18      3.46 o 
   8  -1   2       47.72       49.67      3.34 o 
   9  -1   2      150.94      144.43      3.61 o 
  10  -1   2        4.94        4.85      0.95 o 
  11  -1   2        0.20        0.25      0.73 o 
  12  -1   2        8.35        8.10      1.20 o 
  13  -1   2        6.35        6.67      1.51 o 
 -13   0   2        7.75        9.66      2.40 o 
 -12   0   2       13.83       16.04      1.48 o 
 -11   0   2        2.04        1.57      0.86 o 
 -10   0   2      122.91      119.23      3.37 o 
  -9   0   2       12.24       10.55      0.70 o 
  -8   0   2      219.13      207.71      4.15 o 
  -7   0   2        2.19        1.29      0.89 o 
  -6   0   2      221.81      231.25      4.34 o 
  -5   0   2     1453.94     1538.95     34.03 o 
  -4   0   2       24.67       36.64      1.27 o 
  -3   0   2     1088.65     1113.76     16.33 o 
  -2   0   2       14.52       10.88      0.59 o 
  -1   0   2      629.08      617.49      9.13 o 
   0   0   2     2166.11     2173.49     31.32 o 
   1   0   2     1299.20     1333.44     14.15 o 
   2   0   2     4910.40     4892.83     47.99 o 
   3   0   2      108.70       93.96      1.30 o 
   4   0   2      900.01      908.66     11.78 o 
   5   0   2      205.95      197.29      3.84 o 
   6   0   2        5.54        6.10      0.65 o 
   7   0   2       28.33       29.43      1.32 o 
   8   0   2       69.16       63.79      2.07 o 
   9   0   2       80.02       76.48      2.45 o 
  10   0   2      126.04      125.73      3.46 o 
  11   0   2       25.13       26.70      1.34 o 
  12   0   2        8.90        7.32      2.84 o 
  13   0   2        8.21        6.51      1.48 o 
 -13   1   2       45.26       42.92      4.19 o 
 -12   1   2        1.92        1.70      1.26 o 
 -11   1   2       54.19       51.65      2.74 o 
 -10   1   2       12.08       11.38      1.21 o 
  -9   1   2       44.97       44.58      1.51 o 
  -8   1   2       10.29       10.43      0.68 o 
  -7   1   2      189.76      170.65      3.62 o 
  -6   1   2      334.15      333.69      5.30 o 
  -5   1   2      129.65      123.56      2.27 o 
  -4   1   2      790.41      802.82     13.52 o 
  -3   1   2      164.50      187.51      4.54 o 
  -2   1   2     1041.54     1074.44     13.82 o 
  -1   1   2      325.24      343.86      5.12 o 
   0   1   2      925.36      939.50     12.07 o 
   1   1   2      913.48      971.42     10.41 o 
   2   1   2     4825.49     4815.29     62.60 o 
   3   1   2      156.80      163.91      2.79 o 
   4   1   2      241.53      259.29      4.22 o 
   5   1   2      419.99      418.21      6.39 o 
   6   1   2       31.27       34.10      1.13 o 
   7   1   2      189.53      182.35      3.39 o 
   8   1   2       46.82       46.06      1.49 o 
   9   1   2      150.26      143.31      3.06 o 
  10   1   2        4.92        4.62      0.85 o 
  11   1   2        0.08        0.31      0.66 o 
  12   1   2        8.05        8.15      2.60 o 
  13   1   2        6.44        2.73      1.95 o 
 -12   2   2       14.76       17.06      2.64 o 
 -11   2   2        5.44        3.75      1.21 o 
 -10   2   2       31.05       25.42      1.93 o 
  -9   2   2       43.72       46.18      1.74 o 
  -8   2   2       75.02       78.47      1.94 o 
  -7   2   2       62.26       61.34      1.61 o 
  -6   2   2      494.77      496.95      7.57 o 
  -5   2   2      232.09      235.79      3.89 o 
  -4   2   2      165.74      157.99      3.98 o 
  -3   2   2       11.30       13.56      0.84 o 
  -2   2   2      262.40      277.12      4.19 o 
  -1   2   2      640.50      693.64      8.07 o 
   0   2   2      359.73      373.19      7.88 o 
   1   2   2      105.84      102.11      2.15 o 
   2   2   2      531.36      549.97      9.70 o 
   3   2   2      406.90      419.64      5.53 o 
   4   2   2      183.14      181.30      2.47 o 
   5   2   2      191.47      190.85      3.36 o 
   6   2   2       53.93       51.84      1.70 o 
   7   2   2       35.39       37.48      2.60 o 
   8   2   2      170.38      158.89      3.74 o 
   9   2   2       17.57       18.93      1.25 o 
  10   2   2       73.84       74.63      2.52 o 
  11   2   2        3.52        2.35      0.84 o 
  12   2   2        9.63       10.30      1.71 o 
 -11   3   2        2.51        2.44      1.58 o 
 -10   3   2       24.78       25.76      2.74 o 
  -9   3   2       68.95       77.19      4.37 o 
  -8   3   2       17.70       17.52      1.54 o 
  -7   3   2      193.15      206.31      5.46 o 
  -6   3   2      152.83      156.45      3.44 o 
  -5   3   2       92.41       88.65      1.89 o 
  -4   3   2        2.74        4.42      0.52 o 
  -3   3   2      108.28      116.20      2.10 o 
  -2   3   2       65.70       61.75      1.24 o 
  -1   3   2       16.34       14.57      1.06 o 
   0   3   2      654.34      680.52     19.34 o 
   1   3   2      236.93      248.37      5.06 o 
   2   3   2      358.97      387.46      6.71 o 
   3   3   2       26.63       26.54      0.99 o 
   4   3   2      130.49      122.22      2.11 o 
   5   3   2       14.28       14.91      0.75 o 
   6   3   2       28.97       25.03      0.95 o 
   7   3   2      103.48       98.94      3.03 o 
   8   3   2       25.63       25.47      1.42 o 
   9   3   2       56.16       56.67      3.45 o 
  10   3   2       16.99       14.71      1.72 o 
  11   3   2       11.63       15.98      2.46 o 
 -10   4   2       20.85       19.56      2.65 o 
  -9   4   2       11.15       11.24      1.33 o 
  -8   4   2       15.77       17.99      1.47 o 
  -7   4   2       21.24       21.69      1.82 o 
  -6   4   2       30.83       30.29      1.69 o 
  -5   4   2      103.50       94.60      2.99 o 
  -4   4   2        7.78        6.45      1.21 o 
  -3   4   2      251.88      241.06      5.64 o 
  -2   4   2      140.12      133.65      5.48 o 
  -1   4   2      151.47      137.83      5.63 o 
   0   4   2       46.64       44.48      2.11 o 
   1   4   2      230.05      246.69     13.53 o 
   2   4   2       11.49       11.10      0.71 o 
   3   4   2      167.37      155.10      3.41 o 
   4   4   2       20.20       22.19      1.16 o 
   5   4   2      304.36      291.96      6.43 o 
   6   4   2       52.28       55.84      2.47 o 
   7   4   2       33.64       34.50      2.06 o 
   8   4   2       11.98       12.93      1.91 o 
   9   4   2        3.56        5.03      1.78 o 
  10   4   2       31.54       35.87      2.48 o 
  -9   5   2       20.66       20.10      2.59 o 
  -8   5   2        4.89        6.09      1.69 o 
  -7   5   2       44.49       48.81      3.49 o 
  -6   5   2        6.69        6.71      1.04 o 
  -5   5   2       27.47       25.09      1.57 o 
  -4   5   2        4.05        6.03      1.40 o 
  -3   5   2       14.36       14.30      1.90 o 
  -2   5   2       64.12       62.09      3.69 o 
  -1   5   2       56.49       54.17      3.47 o 
   0   5   2       66.39       66.08      3.90 o 
   1   5   2       10.95        9.14      1.79 o 
   2   5   2       39.77       36.96      2.16 o 
   3   5   2       86.55       87.48      2.52 o 
   4   5   2       25.95       24.49      2.59 o 
   5   5   2       70.92       70.37      4.35 o 
   6   5   2       26.25       26.39      2.82 o 
   7   5   2       35.75       33.43      3.17 o 
   8   5   2       11.87       11.98      2.27 o 
  -5   6   2       15.48       16.39      2.17 o 
  -4   6   2        7.75        8.79      1.85 o 
  -3   6   2        5.34        8.95      1.82 o 
  -2   6   2        8.02        8.82      1.88 o 
  -1   6   2       68.94       65.91      4.10 o 
   0   6   2        0.19       -0.01      1.17 o 
   1   6   2       38.13       40.30      3.37 o 
   2   6   2        2.24       -1.30      1.30 o 
  -5  -6   3        3.85        4.66      1.04 o 
  -4  -6   3       26.07       29.28      1.77 o 
  -3  -6   3        1.56        1.26      0.82 o 
  -2  -6   3       74.73       77.70      2.58 o 
  -1  -6   3        0.90        0.92      0.63 o 
   0  -6   3       23.88       24.49      2.24 o 
   1  -6   3        0.06        0.29      1.23 o 
   2  -6   3        4.23        6.26      1.65 o 
   3  -6   3       12.67       10.50      1.97 o 
   4  -6   3       12.82       12.39      2.15 o 
   5  -6   3       49.66       54.36      4.08 o 
  -8  -5   3        4.46        4.52      1.73 o 
  -7  -5   3       37.07       39.45      2.26 o 
  -6  -5   3       44.11       48.27      2.33 o 
  -5  -5   3       40.50       40.13      2.13 o 
  -4  -5   3       31.05       31.55      1.72 o 
  -3  -5   3       22.49       21.59      1.40 o 
  -2  -5   3        2.44        0.30      0.65 o 
  -1  -5   3      126.78      122.33      4.72 o 
   0  -5   3      185.00      174.10      4.30 o 
   1  -5   3       70.71       68.51      3.74 o 
   2  -5   3       88.41       86.43      4.41 o 
   3  -5   3       33.53       32.86      2.85 o 
   4  -5   3       15.23       17.80      2.23 o 
   5  -5   3        2.74        1.64      1.59 o 
   6  -5   3       61.42       58.62      3.40 o 
   7  -5   3       13.55       14.64      1.29 o 
   8  -5   3       28.69       33.71      1.97 o 
 -10  -4   3        9.75        9.34      1.56 o 
  -9  -4   3        7.41        6.41      1.36 o 
  -8  -4   3       44.27       44.06      2.38 o 
  -7  -4   3       10.74       13.08      2.00 o 
  -6  -4   3      176.08      166.70      4.87 o 
  -5  -4   3       64.26       66.53      2.56 o 
  -4  -4   3      128.18      131.62      4.09 o 
  -3  -4   3        3.77        4.67      1.13 o 
  -2  -4   3       36.45       35.10      1.49 o 
  -1  -4   3      176.36      179.04      3.08 o 
   0  -4   3      361.45      361.05      6.22 o 
   1  -4   3      262.21      255.71      9.04 o 
   2  -4   3      278.14      266.43      9.21 o 
   3  -4   3       99.15       86.43      4.43 o 
   4  -4   3       75.40       72.41      1.74 o 
   5  -4   3       33.35       33.32      1.57 o 
   6  -4   3        2.07        0.61      0.73 o 
   7  -4   3       49.97       50.08      2.28 o 
   8  -4   3       12.60        9.26      1.21 o 
   9  -4   3       31.65       35.83      3.64 o 
  10  -4   3       22.05       22.84      3.30 o 
 -12  -3   3       22.04       22.99      2.27 o 
 -11  -3   3       18.49       20.19      2.03 o 
 -10  -3   3        3.73        2.32      1.17 o 
  -9  -3   3        2.65        2.82      1.12 o 
  -8  -3   3       14.71       11.80      1.40 o 
  -7  -3   3       41.11       42.23      2.22 o 
  -6  -3   3       84.50       82.98      3.24 o 
  -5  -3   3      312.40      314.94      5.32 o 
  -4  -3   3      262.40      265.28      6.78 o 
  -3  -3   3      272.93      266.17      7.51 o 
  -2  -3   3      152.74      160.11      3.23 o 
  -1  -3   3      135.70      150.02      3.93 o 
   0  -3   3       48.38       49.57      1.13 o 
   1  -3   3      102.21      100.51      1.84 o 
   2  -3   3      385.97      398.56      8.70 o 
   3  -3   3      160.60      165.77      5.21 o 
   4  -3   3      275.20      285.13      4.10 o 
   5  -3   3       46.77       44.99      1.20 o 
   6  -3   3      104.56       97.54      2.44 o 
   7  -3   3       80.27       74.00      2.15 o 
   8  -3   3        8.05        6.50      0.83 o 
   9  -3   3       30.27       27.52      1.50 o 
  10  -3   3       83.07       76.27      3.37 o 
  11  -3   3       18.99       22.55      2.87 o 
 -12  -2   3       16.57       19.10      3.38 o 
 -11  -2   3       34.11       36.60      4.42 o 
 -10  -2   3       54.82       57.99      2.92 o 
  -9  -2   3      132.24      122.09      4.25 o 
  -8  -2   3        6.50        6.98      2.17 o 
  -7  -2   3      257.41      252.80      9.33 o 
  -6  -2   3       28.92       25.13      1.72 o 
  -5  -2   3      110.98      111.70      2.38 o 
  -4  -2   3       25.58       21.62      1.48 o 
  -3  -2   3      580.47      614.58     11.27 o 
  -2  -2   3      385.57      402.84      6.79 o 
  -1  -2   3      178.71      194.47      5.23 o 
   0  -2   3       60.56       60.20      1.27 o 
   1  -2   3      192.74      207.57      2.69 o 
   2  -2   3       53.62       55.01      0.94 o 
   3  -2   3     1220.66     1269.49     14.76 o 
   4  -2   3      536.20      572.56      8.79 o 
   5  -2   3      138.69      130.59      2.48 o 
   6  -2   3       46.06       49.31      1.48 o 
   7  -2   3      117.22      113.09      2.82 o 
   8  -2   3        8.00        7.34      0.88 o 
   9  -2   3        5.26        5.00      0.89 o 
  10  -2   3       53.15       51.97      2.14 o 
  11  -2   3        1.61        3.05      0.97 o 
  12  -2   3       81.47       92.08      3.21 o 
 -13  -1   3        5.37        9.24      1.85 o 
 -12  -1   3        7.23        8.50      1.28 o 
 -11  -1   3       10.57       11.28      1.69 o 
 -10  -1   3        6.69        6.16      1.33 o 
  -9  -1   3      162.06      159.34      5.01 o 
  -8  -1   3       37.27       31.03      3.24 o 
  -7  -1   3      158.51      152.65      4.47 o 
  -6  -1   3       27.96       28.22      0.92 o 
  -5  -1   3      324.64      338.36      4.67 o 
  -4  -1   3      123.70      132.42      2.40 o 
  -3  -1   3     1538.87     1643.29     18.78 o 
  -2  -1   3      171.35      172.46      2.56 o 
  -1  -1   3      863.27      860.69     11.13 o 
   0  -1   3       35.70       34.81      1.22 o 
   1  -1   3      116.54      106.27      2.18 o 
   2  -1   3      292.95      290.58      3.70 o 
   3  -1   3      216.64      227.81      2.99 o 
   4  -1   3      409.96      420.85      5.67 o 
   5  -1   3      125.88      124.83      2.45 o 
   6  -1   3      128.38      141.02      2.70 o 
   7  -1   3      109.34      102.20      2.66 o 
   8  -1   3      193.74      177.29      4.07 o 
   9  -1   3       22.14       24.20      1.38 o 
  10  -1   3       91.24       95.32      2.95 o 
  11  -1   3       15.22       18.18      2.33 o 
  12  -1   3        6.57        5.92      1.13 o 
  13  -1   3        2.09        2.08      1.28 o 
 -13   0   3       38.36       38.91      3.92 o 
 -12   0   3       26.08       26.01      1.77 o 
 -11   0   3        4.31        5.26      1.01 o 
 -10   0   3        3.30        4.60      0.92 o 
  -9   0   3        8.16        7.54      1.51 o 
  -8   0   3      427.74      406.24      9.84 o 
  -7   0   3        5.67        3.75      0.88 o 
  -6   0   3        1.07        1.63      1.11 o 
  -5   0   3        3.82        4.94      1.02 o 
  -4   0   3      252.18      257.26      6.10 o 
  -3   0   3     2903.37     3014.49     43.44 o 
  -2   0   3      202.73      190.25      3.94 o 
  -1   0   3     2135.03     2156.61     31.12 o 
   0   0   3      459.02      440.82      6.66 o 
   1   0   3      667.93      678.05      8.00 o 
   2   0   3     1296.39     1362.95     14.38 o 
   3   0   3        0.10       -0.05      0.19 o 
   4   0   3        2.06        2.35      0.34 o 
   5   0   3      152.63      140.95      2.63 o 
   6   0   3        0.21       -0.40      0.40 o 
   7   0   3      116.58      108.02      4.95 o 
   8   0   3        3.38        2.18      0.67 o 
   9   0   3       60.05       57.23      2.32 o 
  10   0   3        0.34        0.79      0.72 o 
  11   0   3        1.05       -0.45      0.59 o 
  12   0   3        8.04        7.40      1.13 o 
  13   0   3        1.13       -0.59      1.55 o 
 -13   1   3        5.29        4.97      2.29 o 
 -12   1   3        7.76        7.70      1.50 o 
 -11   1   3       10.59       10.70      1.51 o 
 -10   1   3        6.59        5.40      0.98 o 
  -9   1   3      161.95      159.37      3.94 o 
  -8   1   3       37.96       34.07      1.54 o 
  -7   1   3      160.05      148.94      3.50 o 
  -6   1   3       28.73       29.76      3.45 o 
  -5   1   3      324.29      344.57      7.92 o 
  -4   1   3      123.51      135.74      3.58 o 
  -3   1   3     1510.17     1590.92     26.54 o 
  -2   1   3      175.66      173.36      3.22 o 
  -1   1   3      855.54      857.30     11.12 o 
   0   1   3       37.49       34.85      1.19 o 
   1   1   3      122.40      109.88      1.53 o 
   2   1   3      298.65      299.16      5.10 o 
   3   1   3      213.24      223.58      2.93 o 
   4   1   3      396.90      408.22      5.33 o 
   5   1   3      125.84      129.41      2.09 o 
   6   1   3      120.96      130.72      2.65 o 
   7   1   3      110.49      104.38      2.42 o 
   8   1   3      196.52      181.94      3.53 o 
   9   1   3       21.38       21.17      1.14 o 
  10   1   3       92.26       94.41      2.84 o 
  11   1   3       15.39       16.78      1.33 o 
  12   1   3        6.24        4.57      1.00 o 
  13   1   3        1.77        0.03      1.69 o 
 -12   2   3       16.85       18.90      2.68 o 
 -11   2   3       33.49       30.01      2.22 o 
 -10   2   3       56.01       54.89      2.95 o 
  -9   2   3      129.99      127.56      4.18 o 
  -8   2   3        7.02        6.24      0.94 o 
  -7   2   3      260.18      260.78      5.31 o 
  -6   2   3       30.06       26.41      1.25 o 
  -5   2   3      110.55      108.49      2.58 o 
  -4   2   3       26.48       22.33      0.93 o 
  -3   2   3      585.17      620.63      9.01 o 
  -2   2   3      388.04      399.43      5.92 o 
  -1   2   3      172.92      186.83      2.70 o 
   0   2   3       60.73       60.70      1.36 o 
   1   2   3      186.20      203.91      6.29 o 
   2   2   3       51.10       51.54      1.54 o 
   3   2   3     1211.48     1241.68     15.92 o 
   4   2   3      533.94      566.36      7.60 o 
   5   2   3      137.23      134.03      2.30 o 
   6   2   3       46.57       49.71      1.09 o 
   7   2   3      116.38      113.89      2.95 o 
   8   2   3        8.47        5.46      0.84 o 
   9   2   3        5.73        5.64      0.90 o 
  10   2   3       52.33       52.89      2.37 o 
  11   2   3        1.85        2.59      0.88 o 
  12   2   3       80.58       85.42      3.63 o 
 -11   3   3       18.93       20.80      2.77 o 
 -10   3   3        3.39        4.42      1.65 o 
  -9   3   3        2.52        2.53      1.41 o 
  -8   3   3       15.42       14.54      1.97 o 
  -7   3   3       40.65       45.62      2.16 o 
  -6   3   3       83.91       84.47      2.88 o 
  -5   3   3      310.66      307.19      5.06 o 
  -4   3   3      262.87      266.29      4.97 o 
  -3   3   3      270.66      260.07      4.19 o 
  -2   3   3      156.40      157.68      2.74 o 
  -1   3   3      141.33      157.05      2.63 o 
   0   3   3       48.17       48.82      1.48 o 
   1   3   3      102.88       96.70      2.99 o 
   2   3   3      387.38      390.77      8.76 o 
   3   3   3      159.10      167.65      4.40 o 
   4   3   3      276.64      285.23      6.64 o 
   5   3   3       46.95       45.29      1.46 o 
   6   3   3      105.09      103.36      2.85 o 
   7   3   3       79.00       74.27      2.38 o 
   8   3   3        8.55        8.69      0.99 o 
   9   3   3       29.71       30.97      1.67 o 
  10   3   3       81.42       83.73      3.38 o 
  11   3   3       18.60       21.04      2.35 o 
 -10   4   3       10.31       14.97      1.60 o 
  -9   4   3        7.46        8.71      3.30 o 
  -8   4   3       44.31       43.04      2.23 o 
  -7   4   3       11.27       13.28      1.27 o 
  -6   4   3      175.72      174.31      4.67 o 
  -5   4   3       63.97       63.55      2.40 o 
  -4   4   3      127.79      131.72      3.63 o 
  -3   4   3        3.96        4.34      0.70 o 
  -2   4   3       38.83       34.32      2.64 o 
  -1   4   3      172.43      165.48      4.68 o 
   0   4   3      362.43      349.63      8.21 o 
   1   4   3      261.55      263.95      6.47 o 
   2   4   3      273.80      255.46      6.47 o 
   3   4   3      100.41       93.01      3.23 o 
   4   4   3       75.58       66.88      2.78 o 
   5   4   3       33.17       34.29      4.00 o 
   6   4   3        1.96        1.15      1.26 o 
   7   4   3       49.73       52.88      2.55 o 
   8   4   3       12.84       13.61      1.55 o 
   9   4   3       31.83       33.02      2.25 o 
  10   4   3       22.29       19.03      2.59 o 
  -8   5   3        4.39        3.24      1.57 o 
  -7   5   3       38.04       40.38      3.20 o 
  -6   5   3       44.61       45.57      3.38 o 
  -5   5   3       40.27       45.41      3.22 o 
  -4   5   3       30.79       32.55      2.77 o 
  -3   5   3       20.61       23.89      2.38 o 
  -2   5   3        2.15        1.05      1.24 o 
  -1   5   3      122.82      117.30      5.53 o 
   0   5   3      185.77      184.86      7.30 o 
   1   5   3       71.82       70.53      6.47 o 
   2   5   3       90.24       92.96      3.84 o 
   3   5   3       34.10       33.42      2.11 o 
   4   5   3       14.01       16.11      2.44 o 
   5   5   3        2.73        1.85      1.38 o 
   6   5   3       60.96       58.45      4.14 o 
   7   5   3       13.52       16.04      2.40 o 
   8   5   3       28.43       30.17      3.22 o 
  -5   6   3        3.85        5.28      1.74 o 
  -4   6   3       26.38       32.89      2.96 o 
  -3   6   3        1.67        0.75      1.28 o 
  -2   6   3       74.44       70.74      4.42 o 
  -1   6   3        0.82        0.52      1.32 o 
   0   6   3       24.62       25.49      2.83 o 
   1   6   3        0.11        1.48      1.39 o 
   2   6   3        4.59        4.36      1.84 o 
   3   6   3       13.80       12.41      2.33 o 
   4   6   3       12.79       12.21      2.36 o 
   5   6   3       48.92       56.99      4.42 o 
  -4  -6   4        5.94        6.85      1.12 o 
  -3  -6   4        3.33        2.54      1.07 o 
  -2  -6   4       46.73       49.24      2.09 o 
  -1  -6   4        1.43        2.39      1.05 o 
   0  -6   4       45.11       50.61      3.43 o 
   1  -6   4       18.40       17.11      2.18 o 
   2  -6   4        3.06        5.55      1.69 o 
   3  -6   4       21.73       21.51      2.65 o 
   4  -6   4        2.37        2.12      1.65 o 
  -8  -5   4        7.46        7.10      1.46 o 
  -7  -5   4        7.44        6.98      1.77 o 
  -6  -5   4       40.31       40.51      2.27 o 
  -5  -5   4       19.90       21.39      1.61 o 
  -4  -5   4       15.52       15.60      1.35 o 
  -3  -5   4      111.55      106.88      4.43 o 
  -2  -5   4        4.80        3.77      1.44 o 
  -1  -5   4      156.88      152.53      4.04 o 
   0  -5   4       62.63       59.50      1.99 o 
   1  -5   4       28.66       28.62      2.62 o 
   2  -5   4       55.34       49.80      3.40 o 
   3  -5   4       24.78       24.05      2.52 o 
   4  -5   4       63.83       68.73      4.28 o 
   5  -5   4       27.74       31.71      3.04 o 
   6  -5   4       24.95       28.23      1.54 o 
   7  -5   4       23.56       25.81      1.63 o 
   8  -5   4       17.26       18.77      1.57 o 
 -10  -4   4        9.84        8.50      1.59 o 
  -9  -4   4       16.45       16.94      4.38 o 
  -8  -4   4        1.73        2.30      1.08 o 
  -7  -4   4       76.62       79.36      5.51 o 
  -6  -4   4       14.99       17.55      1.50 o 
  -5  -4   4      111.21      115.49      3.67 o 
  -4  -4   4      160.27      158.25      4.47 o 
  -3  -4   4        4.33        3.38      0.84 o 
  -2  -4   4      244.38      238.62      5.82 o 
  -1  -4   4      142.34      138.55      5.66 o 
   0  -4   4      348.21      339.95      7.73 o 
   1  -4   4       14.83       16.27      0.79 o 
   2  -4   4      212.46      211.25      4.04 o 
   3  -4   4       48.74       46.16      1.60 o 
   4  -4   4       70.65       69.14      2.28 o 
   5  -4   4       93.65       85.31      2.82 o 
   6  -4   4      101.69       98.31      3.21 o 
   7  -4   4       21.61       21.32      1.59 o 
   8  -4   4        0.97        2.39      0.94 o 
   9  -4   4       18.86       21.38      3.27 o 
  10  -4   4        1.12        0.74      1.06 o 
 -11  -3   4        3.55        5.64      2.29 o 
 -10  -3   4        9.00       12.47      3.34 o 
  -9  -3   4       28.30       25.17      2.03 o 
  -8  -3   4      121.42      125.42      4.28 o 
  -7  -3   4      123.94      126.33      4.10 o 
  -6  -3   4      188.00      175.58      5.06 o 
  -5  -3   4      350.28      360.71      8.75 o 
  -4  -3   4      195.86      196.22      5.45 o 
  -3  -3   4       37.55       41.28      1.28 o 
  -2  -3   4       39.57       39.74      1.18 o 
  -1  -3   4      234.64      240.78      6.15 o 
   0  -3   4       55.90       53.52      1.29 o 
   1  -3   4      517.17      500.05     11.71 o 
   2  -3   4      196.21      200.40      3.43 o 
   3  -3   4      483.83      481.92      8.91 o 
   4  -3   4      131.56      131.29      2.33 o 
   5  -3   4      102.72      106.18      2.10 o 
   6  -3   4       83.39       81.19      3.04 o 
   7  -3   4       33.67       37.26      1.99 o 
   8  -3   4       43.31       39.95      1.67 o 
   9  -3   4        5.19        4.73      1.94 o 
  10  -3   4       37.72       35.62      3.56 o 
  11  -3   4       12.27       14.16      2.81 o 
 -12  -2   4       19.64       21.05      2.36 o 
 -11  -2   4       28.68       30.06      2.33 o 
 -10  -2   4        5.32        4.13      1.31 o 
  -9  -2   4       40.59       41.98      2.46 o 
  -8  -2   4       29.15       29.36      2.00 o 
  -7  -2   4      178.12      169.25      4.98 o 
  -6  -2   4       36.00       39.05      1.99 o 
  -5  -2   4      168.25      162.61      7.21 o 
  -4  -2   4       29.64       27.32      1.25 o 
  -3  -2   4      126.70      129.82      2.50 o 
  -2  -2   4       90.90      103.55      2.03 o 
  -1  -2   4       81.34       79.68      1.67 o 
   0  -2   4      377.01      391.75      6.02 o 
   1  -2   4      110.34      118.63      1.74 o 
   2  -2   4      436.74      447.15      5.97 o 
   3  -2   4      198.33      196.35      3.28 o 
   4  -2   4      145.32      152.61      2.69 o 
   5  -2   4       69.43       70.07      1.61 o 
   6  -2   4       23.88       25.65      1.19 o 
   7  -2   4      118.68      119.49      2.96 o 
   8  -2   4      100.27       96.59      2.72 o 
   9  -2   4      140.89      141.69      3.71 o 
  10  -2   4        0.86        0.90      0.80 o 
  11  -2   4       33.55       35.35      3.11 o 
  12  -2   4        1.66        1.34      1.03 o 
 -13  -1   4        2.90        2.26      1.51 o 
 -12  -1   4       78.98       83.05      4.58 o 
 -11  -1   4        7.33        8.20      1.90 o 
 -10  -1   4       59.96       61.96      3.07 o 
  -9  -1   4       29.98       28.81      2.03 o 
  -8  -1   4       79.90       70.55      3.00 o 
  -7  -1   4      138.81      131.13      4.11 o 
  -6  -1   4      318.64      319.80      5.81 o 
  -5  -1   4      216.90      220.27      5.66 o 
  -4  -1   4      325.41      331.81      5.19 o 
  -3  -1   4      798.21      815.96     16.71 o 
  -2  -1   4      202.77      211.37      3.59 o 
  -1  -1   4     1194.65     1351.86     22.76 o 
   0  -1   4      474.73      493.18      7.52 o 
   1  -1   4      232.61      240.16      3.84 o 
   2  -1   4       89.09       81.19      2.38 o 
   3  -1   4     1209.75     1282.84     16.32 o 
   4  -1   4      262.83      272.97      4.47 o 
   5  -1   4      100.69       94.88      2.68 o 
   6  -1   4       53.52       54.76      2.37 o 
   7  -1   4       73.23       62.70      2.02 o 
   8  -1   4       21.55       20.54      1.23 o 
   9  -1   4       19.05       17.73      1.25 o 
  10  -1   4       24.96       25.44      1.53 o 
  11  -1   4        0.69        1.40      0.83 o 
  12  -1   4       23.12       24.66      1.74 o 
 -13   0   4        0.98        0.62      1.83 o 
 -12   0   4       16.29       18.12      1.58 o 
 -11   0   4      101.54      103.09      3.29 o 
 -10   0   4        5.07        6.42      1.48 o 
  -9   0   4      176.35      168.38      5.21 o 
  -8   0   4       47.01       42.92      2.27 o 
  -7   0   4      105.08       99.47      3.40 o 
  -6   0   4      291.70      289.98     14.11 o 
  -5   0   4       82.96       80.21      2.70 o 
  -4   0   4     2540.37     2567.46     52.71 o 
  -3   0   4       34.87       26.68      1.36 o 
  -2   0   4     1482.80     1454.71     24.55 o 
  -1   0   4     1411.09     1408.76     20.58 o 
   0   0   4      203.08      192.93      3.26 o 
   1   0   4       39.36       47.38      1.13 o 
   2   0   4      139.53      140.50      2.18 o 
   3   0   4      107.96      116.40      1.75 o 
   4   0   4      240.20      223.27      3.01 o 
   5   0   4       15.92       18.07      1.10 o 
   6   0   4       69.21       80.91      3.72 o 
   7   0   4       31.00       29.51      1.41 o 
   8   0   4      221.36      209.50      4.65 o 
   9   0   4        7.57        7.06      0.98 o 
  10   0   4       45.99       51.85      2.15 o 
  11   0   4       30.76       28.95      4.07 o 
  12   0   4       50.90       48.18      2.58 o 
  13   0   4        0.23       -1.48      1.48 o 
 -13   1   4        2.71       -0.40      1.83 o 
 -12   1   4       80.00       86.78      3.84 o 
 -11   1   4        7.16        5.71      1.36 o 
 -10   1   4       61.25       63.42      2.35 o 
  -9   1   4       29.79       30.20      1.59 o 
  -8   1   4       79.60       76.20      2.95 o 
  -7   1   4      136.15      131.57      6.60 o 
  -6   1   4      308.93      305.44     11.61 o 
  -5   1   4      221.26      213.92      5.50 o 
  -4   1   4      321.85      321.44      5.83 o 
  -3   1   4      810.24      820.08     13.68 o 
  -2   1   4      206.88      212.58      3.95 o 
  -1   1   4     1170.51     1283.28     21.71 o 
   0   1   4      475.08      489.28      8.27 o 
   1   1   4      220.44      224.98      3.24 o 
   2   1   4       90.52       81.88      1.44 o 
   3   1   4     1192.02     1263.20     14.61 o 
   4   1   4      261.61      273.29      3.59 o 
   5   1   4      101.09       94.79      1.43 o 
   6   1   4       55.68       59.80      1.30 o 
   7   1   4       73.07       65.88      1.81 o 
   8   1   4       22.13       22.59      1.91 o 
   9   1   4       19.21       16.30      1.22 o 
  10   1   4       24.68       23.44      1.49 o 
  11   1   4        0.71        1.01      0.78 o 
  12   1   4       22.20       20.66      1.57 o 
 -12   2   4       19.31       22.97      2.87 o 
 -11   2   4       29.63       34.57      2.81 o 
 -10   2   4        5.28        5.38      1.27 o 
  -9   2   4       42.79       44.40      2.36 o 
  -8   2   4       28.51       24.99      1.40 o 
  -7   2   4      175.60      168.10      4.71 o 
  -6   2   4       36.82       35.89      1.46 o 
  -5   2   4      164.96      158.88      4.04 o 
  -4   2   4       30.35       28.67      1.44 o 
  -3   2   4      123.38      123.99      2.67 o 
  -2   2   4       84.68       94.51      2.22 o 
  -1   2   4       82.25       79.78      1.64 o 
   0   2   4      368.66      375.07      5.84 o 
   1   2   4      110.00      115.65      2.16 o 
   2   2   4      437.42      432.69      6.67 o 
   3   2   4      202.32      204.48      3.97 o 
   4   2   4      139.64      145.50      2.82 o 
   5   2   4       65.96       64.87      1.49 o 
   6   2   4       24.31       25.13      1.89 o 
   7   2   4      119.20      116.17      3.07 o 
   8   2   4      101.80       99.11      2.87 o 
   9   2   4      140.38      157.13      3.91 o 
  10   2   4        0.85        0.89      0.88 o 
  11   2   4       32.58       38.22      2.01 o 
  12   2   4        1.65        1.89      1.18 o 
 -11   3   4        3.44        6.92      2.02 o 
 -10   3   4        9.31       11.98      2.11 o 
  -9   3   4       28.51       25.53      2.59 o 
  -8   3   4      117.58      119.19      5.53 o 
  -7   3   4      123.00      118.60      5.27 o 
  -6   3   4      187.69      179.54      8.12 o 
  -5   3   4      356.78      371.25      9.21 o 
  -4   3   4      195.68      198.51      4.85 o 
  -3   3   4       40.65       42.90      1.58 o 
  -2   3   4       40.85       40.80      1.05 o 
  -1   3   4      228.08      224.97      5.39 o 
   0   3   4       55.73       53.86      1.88 o 
   1   3   4      522.32      501.58      9.00 o 
   2   3   4      195.26      197.87      4.86 o 
   3   3   4      491.22      487.20      8.72 o 
   4   3   4      128.18      126.62      3.13 o 
   5   3   4       99.57      102.42      2.81 o 
   6   3   4       79.62       73.29      2.06 o 
   7   3   4       33.20       36.95      3.29 o 
   8   3   4       43.96       43.55      1.95 o 
   9   3   4        5.18        3.78      0.94 o 
  10   3   4       37.63       35.13      2.31 o 
  11   3   4       12.17       15.11      2.29 o 
 -10   4   4        9.75       11.51      1.54 o 
  -9   4   4       15.69       17.65      1.66 o 
  -8   4   4        1.80        2.75      1.00 o 
  -7   4   4       76.97       74.69      2.91 o 
  -6   4   4       14.04       17.11      1.52 o 
  -5   4   4      113.83      112.47      3.44 o 
  -4   4   4      160.07      161.05      4.23 o 
  -3   4   4        4.40        4.85      0.70 o 
  -2   4   4      239.26      236.32      5.99 o 
  -1   4   4      140.90      138.84      4.08 o 
   0   4   4      342.94      340.16     11.39 o 
   1   4   4       15.15       15.18      1.36 o 
   2   4   4      217.43      213.23      5.63 o 
   3   4   4       49.20       47.73      2.31 o 
   4   4   4       70.84       68.24      3.89 o 
   5   4   4       93.28       93.55      3.41 o 
   6   4   4      101.40       95.51      5.01 o 
   7   4   4       20.94       23.70      2.55 o 
   8   4   4        0.94        0.92      0.93 o 
   9   4   4       18.99       22.75      2.00 o 
  10   4   4        1.13       -0.71      1.30 o 
  -8   5   4        6.93        5.79      1.77 o 
  -7   5   4        7.07        8.50      1.91 o 
  -6   5   4       39.63       39.45      3.23 o 
  -5   5   4       20.55       19.88      2.40 o 
  -4   5   4       16.20       23.09      2.46 o 
  -3   5   4      111.64      105.02      5.20 o 
  -2   5   4        5.07        2.30      1.37 o 
  -1   5   4      153.61      145.73      6.57 o 
   0   5   4       62.88       61.89      2.79 o 
   1   5   4       28.36       28.97      1.95 o 
   2   5   4       56.19       52.81      2.63 o 
   3   5   4       25.95       24.16      4.48 o 
   4   5   4       63.24       65.61      3.01 o 
   5   5   4       27.00       23.89      1.95 o 
   6   5   4       24.83       28.70      3.02 o 
   7   5   4       23.02       22.01      2.76 o 
   8   5   4       17.23       16.28      2.59 o 
  -4   6   4        6.37        4.04      1.75 o 
  -3   6   4        3.46        4.78      1.69 o 
  -2   6   4       47.46       47.27      3.74 o 
  -1   6   4        1.47        0.76      1.41 o 
   0   6   4       45.80       49.66      3.83 o 
   1   6   4       18.37       15.66      2.53 o 
   2   6   4        3.28        3.43      1.69 o 
   3   6   4       21.68       25.67      2.12 o 
   4   6   4        2.08        1.37      1.11 o 
  -4  -6   5       11.46       11.77      1.36 o 
  -3  -6   5       48.05       47.31      2.25 o 
  -2  -6   5        0.42        2.09      0.85 o 
  -1  -6   5       20.25       22.49      1.35 o 
   0  -6   5        3.25        5.42      1.69 o 
   1  -6   5        1.02        0.51      1.42 o 
   2  -6   5       21.08       17.98      2.46 o 
   3  -6   5        5.40        9.42      2.11 o 
  -7  -5   5       30.32       30.65      2.16 o 
  -6  -5   5       11.00       11.26      1.42 o 
  -5  -5   5       27.20       29.52      4.23 o 
  -4  -5   5       64.16       63.07      2.83 o 
  -3  -5   5       20.09       20.08      3.07 o 
  -2  -5   5      150.06      155.35      4.37 o 
  -1  -5   5        9.95        9.07      0.97 o 
   0  -5   5       21.18       19.10      1.17 o 
   1  -5   5        7.86        8.56      0.75 o 
   2  -5   5        9.86        6.70      1.77 o 
   3  -5   5      119.44      109.52      5.69 o 
   4  -5   5       45.40       40.60      3.47 o 
   5  -5   5       64.83       64.93      2.26 o 
   6  -5   5        3.16        2.33      0.83 o 
   7  -5   5       13.78       14.23      2.33 o 
 -10  -4   5       11.22       15.15      1.90 o 
  -9  -4   5       26.35       33.06      2.36 o 
  -8  -4   5        4.96        4.99      1.25 o 
  -7  -4   5       73.32       79.17      3.58 o 
  -6  -4   5        8.39        8.44      1.28 o 
  -5  -4   5       65.02       62.95      2.77 o 
  -4  -4   5       23.73       28.80      2.48 o 
  -3  -4   5      257.42      246.12      6.24 o 
  -2  -4   5      181.81      171.79      4.64 o 
  -1  -4   5      217.57      209.60      5.28 o 
   0  -4   5      100.47      103.17      3.03 o 
   1  -4   5      183.48      177.30      3.61 o 
   2  -4   5      341.84      331.78      6.20 o 
   3  -4   5       65.58       66.46      2.28 o 
   4  -4   5      112.03      115.04      3.36 o 
   5  -4   5       19.78       17.20      1.42 o 
   6  -4   5       39.17       38.92      1.95 o 
   7  -4   5        1.22        1.63      0.89 o 
   8  -4   5       22.55       24.14      1.83 o 
   9  -4   5        1.81        0.49      1.00 o 
 -11  -3   5       15.91       20.21      2.44 o 
 -10  -3   5       53.67       53.16      2.99 o 
  -9  -3   5       16.64       16.83      1.74 o 
  -8  -3   5       36.96       34.40      2.30 o 
  -7  -3   5      104.46      102.09      3.74 o 
  -6  -3   5       76.07       71.98      2.91 o 
  -5  -3   5       36.87       34.31      1.99 o 
  -4  -3   5      308.87      298.41      7.33 o 
  -3  -3   5       31.60       31.30      1.17 o 
  -2  -3   5       95.78       91.86      2.29 o 
  -1  -3   5      156.98      162.52      3.00 o 
   0  -3   5       32.10       31.57      1.36 o 
   1  -3   5      218.93      217.30      3.74 o 
   2  -3   5      295.22      309.00      5.21 o 
   3  -3   5       95.82       95.63      2.35 o 
   4  -3   5       76.99       72.92      2.05 o 
   5  -3   5      128.33      130.46      2.88 o 
   6  -3   5       22.01       19.44      1.03 o 
   7  -3   5       11.82       11.88      1.30 o 
   8  -3   5       57.51       55.86      2.68 o 
   9  -3   5       24.23       24.27      1.91 o 
  10  -3   5        9.23        6.88      1.70 o 
  11  -3   5        9.44        7.62      3.16 o 
 -12  -2   5       27.57       36.79      2.75 o 
 -11  -2   5        1.39        2.25      1.26 o 
 -10  -2   5       15.34       16.17      5.03 o 
  -9  -2   5       34.40       36.57      4.22 o 
  -8  -2   5       61.15       62.45      2.89 o 
  -7  -2   5      254.69      244.53      7.18 o 
  -6  -2   5       88.27       83.12      4.03 o 
  -5  -2   5      241.53      239.02      9.01 o 
  -4  -2   5      182.85      181.45      5.32 o 
  -3  -2   5       15.91       15.83      1.09 o 
  -2  -2   5       26.85       29.64      1.05 o 
  -1  -2   5      304.50      332.56      7.52 o 
   0  -2   5      141.83      142.31      3.26 o 
   1  -2   5      200.92      214.76      3.88 o 
   2  -2   5      334.78      345.40      5.26 o 
   3  -2   5      198.33      195.68      4.06 o 
   4  -2   5      165.38      164.94      2.97 o 
   5  -2   5       78.93       79.28      2.67 o 
   6  -2   5       25.59       23.75      1.37 o 
   7  -2   5       44.63       44.70      1.70 o 
   8  -2   5       58.91       58.32      2.15 o 
   9  -2   5       62.68       58.91      2.21 o 
  10  -2   5       30.40       30.05      1.70 o 
  11  -2   5       13.89       15.63      1.43 o 
  12  -2   5       29.23       31.00      5.36 o 
 -12  -1   5       21.62       22.84      2.74 o 
 -11  -1   5       68.35       71.24      3.47 o 
 -10  -1   5       18.09       18.78      3.17 o 
  -9  -1   5       58.34       57.08      2.84 o 
  -8  -1   5       26.46       24.21      2.82 o 
  -7  -1   5       37.29       32.69      3.34 o 
  -6  -1   5      218.37      221.83      4.50 o 
  -5  -1   5      146.68      150.62      4.00 o 
  -4  -1   5       43.15       44.49      1.91 o 
  -3  -1   5       25.27       30.18      1.26 o 
  -2  -1   5       73.90       72.05      1.91 o 
  -1  -1   5      248.95      247.03      4.78 o 
   0  -1   5      602.41      615.43     12.01 o 
   1  -1   5      810.49      840.38     14.52 o 
   2  -1   5      322.28      340.48      4.73 o 
   3  -1   5       94.05       95.46      1.82 o 
   4  -1   5      283.98      307.32      5.03 o 
   5  -1   5      149.14      150.38      2.92 o 
   6  -1   5       83.00       82.57      2.60 o 
   7  -1   5      195.76      186.37      4.25 o 
   8  -1   5      118.05      117.82      3.16 o 
   9  -1   5       34.12       28.94      2.49 o 
  10  -1   5        8.17        8.21      1.40 o 
  11  -1   5        0.89        0.21      1.05 o 
  12  -1   5       55.60       53.82      2.99 o 
 -13   0   5       16.42       16.11      2.96 o 
 -12   0   5       39.74       39.83      2.48 o 
 -11   0   5       14.41       12.35      2.83 o 
 -10   0   5       10.91        7.92      1.65 o 
  -9   0   5        4.78        7.91      1.51 o 
  -8   0   5        0.27        1.27      0.90 o 
  -7   0   5      239.59      235.31      6.32 o 
  -6   0   5        6.40        7.38      1.88 o 
  -5   0   5      341.90      321.59      7.78 o 
  -4   0   5       51.49       55.41      2.28 o 
  -3   0   5      225.22      212.99      5.32 o 
  -2   0   5       70.94       64.81      2.19 o 
  -1   0   5       45.06       34.27      1.92 o 
   0   0   5       15.82       13.12      1.03 o 
   1   0   5     2001.31     2116.89     30.15 o 
   2   0   5      134.68      171.93      2.65 o 
   3   0   5       12.56       14.94      0.69 o 
   4   0   5       14.49       15.03      1.00 o 
   5   0   5        5.42        4.50      0.66 o 
   6   0   5      656.53      633.20     11.34 o 
   7   0   5       18.77       16.99      1.48 o 
   8   0   5       97.53       90.32      2.69 o 
   9   0   5        5.82        5.00      0.91 o 
  10   0   5       17.64       22.05      1.51 o 
  11   0   5        9.49       11.15      1.52 o 
  12   0   5        0.53       -0.50      0.83 o 
 -12   1   5       21.72       20.32      2.05 o 
 -11   1   5       69.19       73.08      3.32 o 
 -10   1   5       17.91       16.39      1.33 o 
  -9   1   5       59.45       60.66      2.83 o 
  -8   1   5       25.76       22.02      1.73 o 
  -7   1   5       35.91       33.50      1.98 o 
  -6   1   5      214.56      214.52      5.80 o 
  -5   1   5      147.48      142.44      4.18 o 
  -4   1   5       40.52       41.49      1.25 o 
  -3   1   5       26.21       31.12      1.57 o 
  -2   1   5       68.34       69.72      1.75 o 
  -1   1   5      243.29      244.21      4.61 o 
   0   1   5      602.74      623.84      9.13 o 
   1   1   5      796.33      838.37     10.76 o 
   2   1   5      318.86      339.61      5.25 o 
   3   1   5       87.81       92.11      2.01 o 
   4   1   5      281.48      305.60      4.39 o 
   5   1   5      151.25      151.92      2.64 o 
   6   1   5       83.25       82.84      3.77 o 
   7   1   5      198.92      197.07      3.77 o 
   8   1   5      116.63      118.08      4.61 o 
   9   1   5       34.30       29.99      2.06 o 
  10   1   5        8.36        7.06      1.06 o 
  11   1   5        0.82       -0.24      0.78 o 
  12   1   5       56.26       58.33      4.80 o 
 -11   2   5        1.56        0.67      1.26 o 
 -10   2   5       15.75       17.76      1.74 o 
  -9   2   5       33.84       34.35      2.14 o 
  -8   2   5       59.13       65.54      3.05 o 
  -7   2   5      248.94      245.42      5.22 o 
  -6   2   5       88.13       85.40      3.03 o 
  -5   2   5      243.94      246.71      6.17 o 
  -4   2   5      182.91      182.66      3.69 o 
  -3   2   5       16.61       14.88      0.80 o 
  -2   2   5       28.04       30.70      0.99 o 
  -1   2   5      294.12      313.66      5.90 o 
   0   2   5      143.27      140.97      2.59 o 
   1   2   5      206.89      215.40      3.13 o 
   2   2   5      325.67      335.04      4.69 o 
   3   2   5      200.83      198.63      4.00 o 
   4   2   5      164.87      165.93      3.09 o 
   5   2   5       78.76       77.99      1.70 o 
   6   2   5       27.46       25.54      1.16 o 
   7   2   5       43.77       45.17      1.86 o 
   8   2   5       59.05       57.01      2.31 o 
   9   2   5       61.53       65.67      2.42 o 
  10   2   5       30.14       29.53      1.76 o 
  11   2   5       13.80       16.70      1.49 o 
  12   2   5       29.01       30.35      2.40 o 
 -11   3   5       15.77       16.12      2.48 o 
 -10   3   5       54.02       60.15      4.00 o 
  -9   3   5       15.58       14.10      2.04 o 
  -8   3   5       36.87       40.21      2.96 o 
  -7   3   5      103.53      110.65      4.91 o 
  -6   3   5       79.18       78.07      3.72 o 
  -5   3   5       37.12       36.66      1.28 o 
  -4   3   5      310.06      296.36      4.92 o 
  -3   3   5       31.16       30.13      1.04 o 
  -2   3   5       92.98       85.03      1.60 o 
  -1   3   5      157.42      159.10      2.47 o 
   0   3   5       32.39       33.09      1.33 o 
   1   3   5      214.33      209.08      4.41 o 
   2   3   5      299.00      304.41      7.16 o 
   3   3   5       96.61       94.69      2.59 o 
   4   3   5       76.26       75.56      2.32 o 
   5   3   5      125.62      128.87      3.32 o 
   6   3   5       21.78       20.78      1.38 o 
   7   3   5       13.21       13.57      1.19 o 
   8   3   5       56.54       58.64      2.31 o 
   9   3   5       24.70       27.87      2.06 o 
  10   3   5        9.61       10.66      1.81 o 
  11   3   5        9.49        8.47      2.10 o 
 -10   4   5       11.59       13.11      1.63 o 
  -9   4   5       25.87       30.85      2.13 o 
  -8   4   5        4.65        5.32      1.17 o 
  -7   4   5       73.02       76.39      3.86 o 
  -6   4   5        8.59        9.97      2.01 o 
  -5   4   5       66.68       70.32      2.57 o 
  -4   4   5       23.48       25.00      1.84 o 
  -3   4   5      251.81      246.11      5.78 o 
  -2   4   5      181.65      174.80      4.85 o 
  -1   4   5      213.12      206.15      5.53 o 
   0   4   5      104.03       98.74      3.40 o 
   1   4   5      186.52      172.48      4.95 o 
   2   4   5      344.30      336.60      8.12 o 
   3   4   5       67.06       64.57      2.81 o 
   4   4   5      108.88      107.04      3.82 o 
   5   4   5       19.73       20.76      1.73 o 
   6   4   5       37.03       33.81      5.37 o 
   7   4   5        1.25        0.67      1.29 o 
   8   4   5       23.18       23.34      2.76 o 
   9   4   5        1.70        1.85      1.53 o 
  -7   5   5       30.63       31.81      3.16 o 
  -6   5   5       10.37       12.01      2.18 o 
  -5   5   5       27.43       27.43      2.82 o 
  -4   5   5       64.93       64.10      4.20 o 
  -3   5   5       20.17       22.77      2.57 o 
  -2   5   5      148.08      155.41      6.89 o 
  -1   5   5       10.63        8.70      1.29 o 
   0   5   5       21.13       20.40      1.73 o 
   1   5   5        7.07        7.70      1.37 o 
   2   5   5        9.97       10.99      1.44 o 
   3   5   5      118.59      124.61      4.27 o 
   4   5   5       44.80       45.42      2.57 o 
   5   5   5       65.77       62.35      3.10 o 
   6   5   5        3.28        4.00      1.69 o 
   7   5   5       13.44       16.97      2.59 o 
  -4   6   5       11.44        9.90      2.20 o 
  -3   6   5       48.15       48.59      3.91 o 
  -2   6   5        0.50        3.04      1.58 o 
  -1   6   5       20.55       14.85      2.43 o 
   0   6   5        3.40        3.71      1.64 o 
   1   6   5        0.82        0.89      1.01 o 
   2   6   5       21.33       26.04      2.20 o 
   3   6   5        5.69        5.04      1.51 o 
  -2  -6   6       40.68       37.45      2.01 o 
  -1  -6   6       15.92       17.43      1.28 o 
   0  -6   6        0.91        1.13      1.50 o 
   1  -6   6        1.13        0.01      1.44 o 
  -7  -5   6        7.63        7.85      1.49 o 
  -6  -5   6        6.75        7.08      1.35 o 
  -5  -5   6       50.20       51.89      2.72 o 
  -4  -5   6       41.46       41.17      2.26 o 
  -3  -5   6       33.22       31.26      1.93 o 
  -2  -5   6       30.17       30.08      1.81 o 
  -1  -5   6       33.99       33.22      1.74 o 
   0  -5   6       19.42       18.65      1.29 o 
   1  -5   6       55.16       52.34      2.04 o 
   2  -5   6       65.98       62.91      2.23 o 
   3  -5   6        3.04        2.77      0.66 o 
   4  -5   6       41.04       41.36      1.78 o 
   5  -5   6       21.16       22.05      1.40 o 
   6  -5   6        8.54        7.44      1.04 o 
  -9  -4   6        8.53        7.01      1.53 o 
  -8  -4   6       25.77       24.93      2.06 o 
  -7  -4   6       49.07       52.18      2.73 o 
  -6  -4   6       31.96       38.19      3.27 o 
  -5  -4   6      148.45      137.82      4.41 o 
  -4  -4   6      243.92      223.24      6.04 o 
  -3  -4   6      149.48      147.42      4.44 o 
  -2  -4   6        9.91        8.66      1.12 o 
  -1  -4   6       54.55       51.35      2.75 o 
   0  -4   6       67.43       64.32      2.67 o 
   1  -4   6      258.88      248.33      6.21 o 
   2  -4   6       29.99       29.86      3.88 o 
   3  -4   6      153.90      154.60      4.85 o 
   4  -4   6       26.75       25.17      1.56 o 
   5  -4   6       44.83       44.23      4.53 o 
   6  -4   6        4.91        3.32      1.07 o 
   7  -4   6       19.77       16.39      1.48 o 
   8  -4   6       12.46       14.15      1.56 o 
   9  -4   6        6.09        7.84      1.43 o 
 -11  -3   6       13.04       14.21      1.94 o 
 -10  -3   6        1.44        0.14      1.16 o 
  -9  -3   6       85.67       86.14      3.72 o 
  -8  -3   6        4.61        6.77      1.68 o 
  -7  -3   6      115.06      110.25      3.95 o 
  -6  -3   6       68.24       58.38      2.68 o 
  -5  -3   6       34.01       30.40      1.89 o 
  -4  -3   6       50.70       43.06      2.17 o 
  -3  -3   6       45.10       45.15      3.91 o 
  -2  -3   6      456.83      444.59     10.22 o 
  -1  -3   6        9.45        9.48      0.70 o 
   0  -3   6      203.09      202.50      5.00 o 
   1  -3   6      143.39      146.46      3.26 o 
   2  -3   6      261.41      271.05      5.29 o 
   3  -3   6       53.79       50.88      2.11 o 
   4  -3   6       43.77       42.02      2.02 o 
   5  -3   6      143.73      136.64      4.22 o 
   6  -3   6       19.32       21.93      1.61 o 
   7  -3   6       36.64       36.82      3.25 o 
   8  -3   6       46.15       40.17      2.34 o 
   9  -3   6       30.92       30.37      3.19 o 
  10  -3   6        0.10       -0.36      1.28 o 
 -11  -2   6        2.13        1.24      1.30 o 
 -10  -2   6       95.22       90.34      3.93 o 
  -9  -2   6        4.93        8.16      1.45 o 
  -8  -2   6       43.19       48.00      4.52 o 
  -7  -2   6      114.62      105.20      3.86 o 
  -6  -2   6      198.42      186.23      5.37 o 
  -5  -2   6       14.29       13.64      1.29 o 
  -4  -2   6        1.06        1.52      0.77 o 
  -3  -2   6       60.75       65.04      2.34 o 
  -2  -2   6       93.82       92.89      2.91 o 
  -1  -2   6      261.40      252.40      5.00 o 
   0  -2   6      353.28      360.04      6.75 o 
   1  -2   6      153.77      161.62      4.04 o 
   2  -2   6       12.21       13.49      0.86 o 
   3  -2   6       75.87       69.49      2.10 o 
   4  -2   6      257.21      259.75      5.79 o 
   5  -2   6       47.01       50.61      3.72 o 
   6  -2   6      116.26      123.23      3.02 o 
   7  -2   6       51.61       49.47      1.85 o 
   8  -2   6       40.84       41.88      2.00 o 
   9  -2   6        4.81        4.27      0.90 o 
  10  -2   6       48.67       51.28      2.57 o 
  11  -2   6        8.16        6.20      1.59 o 
 -12  -1   6       23.34       23.75      2.82 o 
 -11  -1   6        6.80        7.98      1.55 o 
 -10  -1   6       13.48       12.47      1.66 o 
  -9  -1   6       59.83       58.09      3.01 o 
  -8  -1   6       13.93       15.06      1.56 o 
  -7  -1   6       66.70       67.39      2.90 o 
  -6  -1   6       17.80       15.73      0.86 o 
  -5  -1   6       83.57       83.09      2.12 o 
  -4  -1   6      202.41      195.69      5.26 o 
  -3  -1   6      124.68      115.35      4.65 o 
  -2  -1   6      988.19     1018.70     17.47 o 
  -1  -1   6      273.71      288.26      7.87 o 
   0  -1   6      374.13      386.22      7.11 o 
   1  -1   6      519.64      576.27     13.77 o 
   2  -1   6       13.45       13.05      0.66 o 
   3  -1   6      120.04      126.02      2.39 o 
   4  -1   6      198.49      208.97      3.61 o 
   5  -1   6       80.86       76.67      1.92 o 
   6  -1   6      171.19      166.35      3.82 o 
   7  -1   6       32.76       33.25      1.54 o 
   8  -1   6        4.64        6.11      1.04 o 
   9  -1   6       64.23       65.90      2.39 o 
  10  -1   6        1.40        2.25      0.86 o 
  11  -1   6       41.05       41.73      2.52 o 
  12  -1   6        3.27        3.41      1.32 o 
 -12   0   6       51.61       60.14      4.94 o 
 -11   0   6       36.65       42.59      2.76 o 
 -10   0   6       22.64       24.10      2.03 o 
  -9   0   6        6.57        5.06      1.20 o 
  -8   0   6       22.41       18.70      1.91 o 
  -7   0   6      173.55      180.24      5.30 o 
  -6   0   6      170.93      168.78      4.91 o 
  -5   0   6      109.96      104.32      3.40 o 
  -4   0   6      322.31      311.15      7.57 o 
  -3   0   6       15.03       12.46      1.08 o 
  -2   0   6      214.95      185.12      4.82 o 
  -1   0   6        2.14        1.31      0.59 o 
   0   0   6       23.66       32.49      4.21 o 
   1   0   6      415.53      415.15      7.44 o 
   2   0   6      286.81      280.51      4.53 o 
   3   0   6      685.31      664.74      9.84 o 
   4   0   6        0.62        1.09      0.52 o 
   5   0   6      701.57      706.51     10.57 o 
   6   0   6       51.64       54.39      1.94 o 
   7   0   6       88.90       82.32      4.42 o 
   8   0   6       12.76       13.10      1.13 o 
   9   0   6       10.00        8.72      1.08 o 
  10   0   6       54.21       52.41      2.70 o 
  11   0   6        1.09        0.12      1.64 o 
  12   0   6       33.04       33.33      2.52 o 
 -12   1   6       23.71       29.88      3.61 o 
 -11   1   6        6.83        7.41      1.44 o 
 -10   1   6       13.65       14.65      1.73 o 
  -9   1   6       57.21       53.85      2.75 o 
  -8   1   6       13.79       14.75      1.94 o 
  -7   1   6       64.14       62.31      2.76 o 
  -6   1   6       17.10       17.70      2.61 o 
  -5   1   6       86.57       86.80      2.81 o 
  -4   1   6      199.54      197.32      3.92 o 
  -3   1   6      127.89      122.21      2.68 o 
  -2   1   6      976.49      988.82     16.86 o 
  -1   1   6      271.34      281.34      5.36 o 
   0   1   6      361.35      373.59      5.92 o 
   1   1   6      520.43      593.02      9.67 o 
   2   1   6       11.87       12.28      0.65 o 
   3   1   6      121.84      126.66      2.54 o 
   4   1   6      203.01      211.56      4.39 o 
   5   1   6       81.41       77.62      2.26 o 
   6   1   6      172.40      169.20      3.30 o 
   7   1   6       31.94       34.15      1.43 o 
   8   1   6        4.30        6.16      0.94 o 
   9   1   6       65.17       64.56      2.56 o 
  10   1   6        1.43        0.32      0.81 o 
  11   1   6       41.70       47.59      2.93 o 
  12   1   6        3.40        4.10      1.41 o 
 -11   2   6        2.22        1.94      1.55 o 
 -10   2   6       94.55      101.75      5.32 o 
  -9   2   6        4.90        3.26      2.17 o 
  -8   2   6       41.42       42.90      2.26 o 
  -7   2   6      115.58      114.91      3.85 o 
  -6   2   6      197.31      188.72      5.29 o 
  -5   2   6       13.46       13.00      0.83 o 
  -4   2   6        1.52        1.10      0.45 o 
  -3   2   6       64.64       68.47      1.85 o 
  -2   2   6       96.54       98.06      2.05 o 
  -1   2   6      258.77      246.39      5.34 o 
   0   2   6      354.47      352.43      6.57 o 
   1   2   6      146.17      151.44      2.76 o 
   2   2   6       11.64       12.37      0.56 o 
   3   2   6       79.68       71.74      1.45 o 
   4   2   6      258.76      248.42      5.56 o 
   5   2   6       46.93       46.93      1.82 o 
   6   2   6      114.17      121.17      3.18 o 
   7   2   6       52.42       53.36      2.09 o 
   8   2   6       38.99       40.17      3.04 o 
   9   2   6        4.85        2.92      1.02 o 
  10   2   6       50.41       49.54      2.88 o 
  11   2   6        8.18        9.83      1.59 o 
 -11   3   6       13.55       10.87      2.33 o 
 -10   3   6        1.40        3.35      1.55 o 
  -9   3   6       86.33       95.85      4.99 o 
  -8   3   6        4.69        6.74      1.57 o 
  -7   3   6      114.46      106.31      4.92 o 
  -6   3   6       66.15       66.29      3.37 o 
  -5   3   6       33.41       28.02      1.64 o 
  -4   3   6       49.49       46.50      1.79 o 
  -3   3   6       43.08       42.87      1.27 o 
  -2   3   6      460.99      443.64      8.08 o 
  -1   3   6        9.32        9.28      0.48 o 
   0   3   6      207.44      212.94      6.05 o 
   1   3   6      142.93      145.63      4.01 o 
   2   3   6      257.94      260.82      7.24 o 
   3   3   6       52.60       49.97      2.82 o 
   4   3   6       46.71       44.85      1.83 o 
   5   3   6      147.08      143.56      3.62 o 
   6   3   6       20.68       21.54      1.38 o 
   7   3   6       34.86       33.28      1.76 o 
   8   3   6       46.90       39.00      2.45 o 
   9   3   6       30.00       28.52      2.18 o 
  10   3   6        0.10       -0.40      1.34 o 
  -9   4   6        8.58        5.75      1.32 o 
  -8   4   6       26.34       26.54      1.92 o 
  -7   4   6       48.72       50.47      2.47 o 
  -6   4   6       30.58       33.89      1.95 o 
  -5   4   6      146.27      138.84      6.38 o 
  -4   4   6      244.15      227.46      8.76 o 
  -3   4   6      152.59      157.71      4.53 o 
  -2   4   6        9.45        7.34      1.12 o 
  -1   4   6       57.08       58.02      2.54 o 
   0   4   6       67.50       65.12      3.87 o 
   1   4   6      254.37      250.96      6.53 o 
   2   4   6       29.25       31.30      1.97 o 
   3   4   6      153.23      153.46      4.74 o 
   4   4   6       28.05       27.45      1.90 o 
   5   4   6       45.73       42.09      5.11 o 
   6   4   6        4.90        4.49      1.14 o 
   7   4   6       19.22       12.77      2.29 o 
   8   4   6       12.19       13.92      2.47 o 
   9   4   6        6.03        4.47      1.90 o 
  -7   5   6        8.15       10.93      2.29 o 
  -6   5   6        6.76        6.69      2.02 o 
  -5   5   6       51.65       55.24      4.05 o 
  -4   5   6       39.81       44.61      3.64 o 
  -3   5   6       32.69       29.94      3.07 o 
  -2   5   6       29.08       26.46      2.53 o 
  -1   5   6       33.48       34.65      2.19 o 
   0   5   6       19.09       18.29      1.68 o 
   1   5   6       54.97       54.31      2.77 o 
   2   5   6       67.14       63.62      3.03 o 
   3   5   6        2.87        3.77      1.13 o 
   4   5   6       40.75       42.84      2.54 o 
   5   5   6       21.29       22.53      2.03 o 
   6   5   6        7.93        9.10      1.76 o 
  -2   6   6       40.69       42.60      3.78 o 
  -1   6   6       15.37       12.11      2.47 o 
   0   6   6        0.87        1.37      1.52 o 
   1   6   6        1.28        2.68      1.19 o 
   2   6   6        3.09        3.48      1.20 o 
  -6  -5   7        0.78        0.25      1.09 o 
  -5  -5   7       30.82       27.23      2.02 o 
  -4  -5   7        8.11       10.74      1.39 o 
  -3  -5   7       21.10       21.30      1.76 o 
  -2  -5   7       46.65       46.43      3.53 o 
  -1  -5   7       40.55       39.97      3.85 o 
   0  -5   7       37.43       33.93      1.83 o 
   1  -5   7       14.48       15.87      1.25 o 
   2  -5   7        8.54        7.88      1.16 o 
   3  -5   7        4.22        5.58      0.91 o 
   4  -5   7       26.09       27.31      1.63 o 
   5  -5   7        3.85        2.89      0.88 o 
  -8  -4   7       54.89       57.05      3.08 o 
  -7  -4   7        9.21        7.33      1.46 o 
  -6  -4   7       29.41       30.27      2.10 o 
  -5  -4   7       19.45       18.64      1.69 o 
  -4  -4   7       26.81       23.95      3.00 o 
  -3  -4   7       72.70       73.71      3.45 o 
  -2  -4   7      167.68      165.52      4.79 o 
  -1  -4   7       28.79       25.81      1.68 o 
   0  -4   7       52.00       55.02      2.27 o 
   1  -4   7       17.56       17.80      1.38 o 
   2  -4   7       18.91       16.76      1.93 o 
   3  -4   7       24.86       22.35      1.54 o 
   4  -4   7        1.03        1.69      0.82 o 
   5  -4   7       39.13       42.46      2.56 o 
   6  -4   7       16.99       14.34      2.07 o 
   7  -4   7       30.91       31.08      2.99 o 
   8  -4   7        1.17       -0.03      1.03 o 
 -10  -3   7        3.12        3.63      1.36 o 
  -9  -3   7       43.77       43.71      2.79 o 
  -8  -3   7       20.27       21.07      1.92 o 
  -7  -3   7       70.31       69.80      3.19 o 
  -6  -3   7       10.76       10.67      1.37 o 
  -5  -3   7      141.95      145.91      4.66 o 
  -4  -3   7       29.21       29.07      1.88 o 
  -3  -3   7       90.73       88.02      4.57 o 
  -2  -3   7       53.17       50.45      3.12 o 
  -1  -3   7       42.47       45.63      2.11 o 
   0  -3   7      282.27      266.79      6.87 o 
   1  -3   7       35.03       34.07      2.14 o 
   2  -3   7       35.38       34.41      1.83 o 
   3  -3   7      320.17      308.39      7.78 o 
   4  -3   7       68.76       67.03      2.72 o 
   5  -3   7       34.24       34.56      1.99 o 
   6  -3   7       70.98       70.15      2.90 o 
   7  -3   7       26.56       23.91      2.90 o 
   8  -3   7       13.41       15.29      2.87 o 
   9  -3   7        7.21        6.43      1.44 o 
  10  -3   7       14.56       14.93      3.26 o 
 -11  -2   7       45.87       52.19      4.57 o 
 -10  -2   7        2.70        1.53      1.25 o 
  -9  -2   7       51.25       53.33      2.89 o 
  -8  -2   7       19.47       19.93      2.25 o 
  -7  -2   7        0.97        1.05      1.02 o 
  -6  -2   7       13.87       16.78      1.60 o 
  -5  -2   7       32.20       28.69      1.90 o 
  -4  -2   7      153.45      140.93      4.32 o 
  -3  -2   7      141.17      134.93      3.35 o 
  -2  -2   7      118.34      117.34      2.98 o 
  -1  -2   7       18.72       16.85      1.33 o 
   0  -2   7        1.99        0.75      0.57 o 
   1  -2   7      191.54      188.43      7.17 o 
   2  -2   7       65.89       67.01      2.05 o 
   3  -2   7      249.76      245.82      6.42 o 
   4  -2   7       57.87       63.51      2.63 o 
   5  -2   7      170.48      170.28      5.04 o 
   6  -2   7        2.77        2.36      1.91 o 
   7  -2   7        9.33        8.94      0.99 o 
   8  -2   7       47.29       50.89      2.03 o 
   9  -2   7       27.58       28.63      2.19 o 
  10  -2   7       26.87       27.81      2.30 o 
  11  -2   7       22.03       22.88      3.46 o 
 -12  -1   7       38.36       45.12      3.05 o 
 -11  -1   7        1.70        2.00      1.28 o 
 -10  -1   7       24.10       24.38      2.57 o 
  -9  -1   7       22.65       19.07      1.86 o 
  -8  -1   7       29.14       24.43      2.20 o 
  -7  -1   7      128.59      126.13      4.34 o 
  -6  -1   7      156.44      141.48      4.47 o 
  -5  -1   7      483.91      457.87     11.02 o 
  -4  -1   7       83.40       79.18      2.95 o 
  -3  -1   7       72.63       70.19      3.45 o 
  -2  -1   7        5.09        5.49      0.90 o 
  -1  -1   7      101.17       97.33      3.16 o 
   0  -1   7       77.37       78.31      3.38 o 
   1  -1   7      122.01      132.66      6.03 o 
   2  -1   7      167.88      165.10      3.07 o 
   3  -1   7       83.63       89.36      2.56 o 
   4  -1   7      236.01      230.45      4.52 o 
   5  -1   7       18.05       15.53      1.43 o 
   6  -1   7      215.84      198.68      5.80 o 
   7  -1   7        3.76        4.47      1.39 o 
   8  -1   7       52.66       54.58      2.11 o 
   9  -1   7        4.98        3.88      0.96 o 
  10  -1   7       41.42       43.96      2.15 o 
  11  -1   7       29.87       30.90      2.26 o 
 -12   0   7        0.75        1.15      1.98 o 
 -11   0   7        6.46        6.32      1.55 o 
 -10   0   7       45.95       46.88      2.77 o 
  -9   0   7       24.89       25.19      2.02 o 
  -8   0   7        0.59        1.44      0.99 o 
  -7   0   7       12.99       12.71      1.43 o 
  -6   0   7       23.37       19.75      1.58 o 
  -5   0   7        3.42        5.70      1.11 o 
  -4   0   7      907.40      866.14     18.97 o 
  -3   0   7      255.82      243.47      7.54 o 
  -2   0   7      802.07      770.19     16.84 o 
  -1   0   7       14.13        9.61      1.77 o 
   0   0   7      474.89      432.89      9.96 o 
   1   0   7       53.55       64.74      1.86 o 
   2   0   7      360.95      362.58      8.41 o 
   3   0   7      599.85      636.72     11.16 o 
   4   0   7       82.80       92.03      2.39 o 
   5   0   7      224.94      220.87      7.05 o 
   6   0   7       55.07       52.65      6.13 o 
   7   0   7       52.32       52.59      2.01 o 
   8   0   7       20.26       19.28      2.10 o 
   9   0   7       36.85       37.40      2.25 o 
  10   0   7        0.28        0.11      0.93 o 
  11   0   7        2.20        1.28      1.15 o 
 -12   1   7       37.97       40.40      4.19 o 
 -11   1   7        1.50       -0.26      1.79 o 
 -10   1   7       24.82       19.99      3.01 o 
  -9   1   7       21.66       21.77      3.50 o 
  -8   1   7       30.44       32.74      2.91 o 
  -7   1   7      129.23      131.28      4.34 o 
  -6   1   7      155.99      134.02      4.34 o 
  -5   1   7      475.12      470.90      8.41 o 
  -4   1   7       83.50       80.33      2.10 o 
  -3   1   7       75.92       71.88      1.97 o 
  -2   1   7        4.71        6.30      0.80 o 
  -1   1   7      104.46      103.24      2.91 o 
   0   1   7       74.09       75.64      1.82 o 
   1   1   7      121.32      135.03      2.58 o 
   2   1   7      168.87      169.77      3.08 o 
   3   1   7       82.52       86.79      1.96 o 
   4   1   7      235.04      231.93      4.03 o 
   5   1   7       17.90       18.82      1.42 o 
   6   1   7      219.72      213.70      4.79 o 
   7   1   7        3.98        4.70      0.88 o 
   8   1   7       52.24       51.93      2.14 o 
   9   1   7        4.68        3.06      0.90 o 
  10   1   7       41.85       45.51      2.17 o 
  11   1   7       30.15       31.32      1.98 o 
 -11   2   7       45.93       54.24      4.16 o 
 -10   2   7        2.53        1.73      1.37 o 
  -9   2   7       50.77       52.06      3.58 o 
  -8   2   7       19.60       21.79      2.69 o 
  -7   2   7        0.92        1.36      0.99 o 
  -6   2   7       13.29       14.66      1.45 o 
  -5   2   7       32.57       32.58      1.34 o 
  -4   2   7      155.60      140.71      3.36 o 
  -3   2   7      139.75      133.77      3.07 o 
  -2   2   7      121.07      120.69      2.48 o 
  -1   2   7       19.08       19.28      0.91 o 
   0   2   7        2.36        2.42      0.74 o 
   1   2   7      187.74      187.99      3.33 o 
   2   2   7       64.47       64.97      1.73 o 
   3   2   7      247.92      252.80      4.27 o 
   4   2   7       58.63       63.31      3.72 o 
   5   2   7      176.88      176.71      4.08 o 
   6   2   7        2.83        2.98      0.77 o 
   7   2   7        9.71        8.66      1.04 o 
   8   2   7       47.36       48.86      2.70 o 
   9   2   7       27.79       29.05      1.82 o 
  10   2   7       26.46       29.52      1.90 o 
  11   2   7       22.06       24.89      3.07 o 
 -10   3   7        3.36        4.50      1.67 o 
  -9   3   7       43.06       46.85      3.49 o 
  -8   3   7       19.31       26.40      2.52 o 
  -7   3   7       70.39       76.80      4.01 o 
  -6   3   7       10.40       11.20      1.57 o 
  -5   3   7      143.30      151.84      4.30 o 
  -4   3   7       29.16       26.77      1.23 o 
  -3   3   7       93.70       88.26      2.01 o 
  -2   3   7       52.52       49.87      1.38 o 
  -1   3   7       43.20       45.63      1.25 o 
   0   3   7      283.27      282.66      5.61 o 
   1   3   7       34.82       38.02      1.63 o 
   2   3   7       38.11       38.88      1.68 o 
   3   3   7      323.73      318.86      6.40 o 
   4   3   7       71.10       69.46      2.36 o 
   5   3   7       34.45       32.56      1.99 o 
   6   3   7       68.35       66.42      2.43 o 
   7   3   7       26.37       24.57      3.52 o 
   8   3   7       12.66       16.44      2.44 o 
   9   3   7        7.50       11.28      2.33 o 
  10   3   7       15.06       14.36      2.60 o 
  -9   4   7       39.35       40.64      3.81 o 
  -8   4   7       55.02       53.64      4.27 o 
  -7   4   7        9.27        8.44      2.13 o 
  -6   4   7       30.85       29.79      2.99 o 
  -5   4   7       19.61       22.55      2.63 o 
  -4   4   7       25.90       26.04      1.77 o 
  -3   4   7       72.50       72.21      2.91 o 
  -2   4   7      166.65      167.41      4.89 o 
  -1   4   7       28.87       27.92      4.19 o 
   0   4   7       51.15       50.94      3.13 o 
   1   4   7       17.39       18.00      1.56 o 
   2   4   7       19.08       18.32      1.63 o 
   3   4   7       25.22       23.85      1.84 o 
   4   4   7        0.94        1.89      0.98 o 
   5   4   7       40.35       44.67      3.93 o 
   6   4   7       16.93       15.26      2.59 o 
   7   4   7       30.22       30.29      2.25 o 
   8   4   7        1.12       -0.13      1.43 o 
  -6   5   7        0.85        0.88      1.44 o 
  -5   5   7       29.46       28.07      3.19 o 
  -4   5   7        8.00        8.63      2.14 o 
  -3   5   7       21.59       22.44      2.87 o 
  -2   5   7       47.50       46.97      2.50 o 
  -1   5   7       39.17       43.16      2.49 o 
   0   5   7       37.12       35.31      2.29 o 
   1   5   7       14.73       17.02      1.72 o 
   2   5   7        8.26        7.75      1.55 o 
   3   5   7        4.14        4.97      1.27 o 
   4   5   7       25.92       28.47      2.22 o 
   5   5   7        3.78        3.40      1.23 o 
   6   5   7       25.16       26.70      2.34 o 
  -5  -5   8       55.55       62.67      3.04 o 
  -4  -5   8       37.66       37.54      2.34 o 
  -3  -5   8        8.36        8.96      1.33 o 
  -2  -5   8       20.43       18.63      1.89 o 
  -1  -5   8        6.15        5.65      1.07 o 
   0  -5   8        1.34        0.76      0.82 o 
   1  -5   8       25.64       26.52      1.68 o 
   2  -5   8       11.15       13.29      1.94 o 
   3  -5   8       12.51       12.47      1.28 o 
   4  -5   8        1.05        2.07      1.04 o 
  -8  -4   8        1.65        3.07      2.42 o 
  -7  -4   8       23.74       29.52      2.32 o 
  -6  -4   8       39.85       44.71      2.62 o 
  -5  -4   8       12.50       11.10      1.50 o 
  -4  -4   8       29.85       32.17      2.78 o 
  -3  -4   8        7.25       11.45      1.36 o 
  -2  -4   8       97.37       84.61      3.31 o 
  -1  -4   8       29.79       29.42      4.24 o 
   0  -4   8      149.53      144.88      4.45 o 
   1  -4   8        9.26        9.22      1.17 o 
   2  -4   8       27.57       30.13      1.82 o 
   3  -4   8        1.26        0.99      0.82 o 
   4  -4   8       23.13       23.83      3.47 o 
   5  -4   8        6.09        7.18      1.21 o 
   6  -4   8       25.69       23.11      1.83 o 
   7  -4   8       46.86       44.35      2.56 o 
  -9  -3   8       24.17       25.59      4.80 o 
  -8  -3   8       50.01       52.89      2.97 o 
  -7  -3   8       14.86       14.15      1.70 o 
  -6  -3   8       48.84       45.02      7.30 o 
  -5  -3   8       16.80       13.27      1.51 o 
  -4  -3   8       27.68       23.94      1.80 o 
  -3  -3   8       90.34       88.44      3.35 o 
  -2  -3   8       66.05       64.13      3.27 o 
  -1  -3   8      145.19      134.33      4.25 o 
   0  -3   8       50.01       46.98      2.24 o 
   1  -3   8      131.46      126.96      3.98 o 
   2  -3   8        2.36        1.00      1.13 o 
   3  -3   8      123.13      127.19      4.05 o 
   4  -3   8        1.25        0.72      1.22 o 
   5  -3   8       36.30       28.60      1.93 o 
   6  -3   8       19.52       20.25      2.59 o 
   7  -3   8        9.89        9.61      1.42 o 
   8  -3   8       12.93       14.82      1.71 o 
   9  -3   8        4.99        3.48      2.41 o 
 -10  -2   8       13.96       15.60      1.95 o 
  -9  -2   8       56.07       55.57      3.10 o 
  -8  -2   8        7.33        7.36      1.46 o 
  -7  -2   8       83.00       84.27      3.57 o 
  -6  -2   8       36.38       31.72      2.13 o 
  -5  -2   8       50.32       48.31      5.79 o 
  -4  -2   8       27.13       30.22      1.95 o 
  -3  -2   8        1.75        1.43      0.86 o 
  -2  -2   8      272.02      247.20      6.66 o 
  -1  -2   8       49.62       44.23      2.19 o 
   0  -2   8      156.36      147.60      4.46 o 
   1  -2   8       16.29       15.10      1.31 o 
   2  -2   8       39.55       40.74      2.10 o 
   3  -2   8        5.00        5.11      1.10 o 
   4  -2   8      129.27      124.59      4.88 o 
   5  -2   8      181.21      186.83      5.50 o 
   6  -2   8        7.42        7.03      1.28 o 
   7  -2   8       35.91       35.67      2.29 o 
   8  -2   8        1.81        0.57      1.77 o 
   9  -2   8       48.63       50.20      2.92 o 
  10  -2   8        1.24       -0.24      1.11 o 
 -11  -1   8       13.52       12.50      1.99 o 
 -10  -1   8       51.05       57.95      3.21 o 
  -9  -1   8        3.10        3.09      1.35 o 
  -8  -1   8       58.20       54.06      2.85 o 
  -7  -1   8        6.12        5.75      1.26 o 
  -6  -1   8       14.41       16.15      1.62 o 
  -5  -1   8       13.64       11.00      1.51 o 
  -4  -1   8      370.48      348.86      8.78 o 
  -3  -1   8      169.97      155.95      4.74 o 
  -2  -1   8       12.53       10.57      1.18 o 
  -1  -1   8      146.44      134.99      4.15 o 
   0  -1   8       22.49       21.74      1.53 o 
   1  -1   8      182.68      174.71      4.96 o 
   2  -1   8       38.82       34.55      1.35 o 
   3  -1   8      446.83      465.55      8.37 o 
   4  -1   8       94.13       85.79      2.28 o 
   5  -1   8      182.55      174.27      5.30 o 
   6  -1   8       59.33       58.89      2.81 o 
   7  -1   8       16.80       17.51      1.68 o 
   8  -1   8       67.53       66.18      3.59 o 
   9  -1   8        2.46        1.94      0.89 o 
  10  -1   8        5.98        7.41      1.38 o 
 -11   0   8        0.03       -0.44      1.09 o 
 -10   0   8        0.19        0.71      1.30 o 
  -9   0   8       18.98       17.69      2.92 o 
  -8   0   8      105.28      115.96      4.30 o 
  -7   0   8      307.22      307.98      8.25 o 
  -6   0   8        9.83       12.57      1.64 o 
  -5   0   8       86.25       79.91      2.14 o 
  -4   0   8       42.72       42.23      2.22 o 
  -3   0   8      110.42       97.88      3.40 o 
  -2   0   8      830.99      800.48     17.65 o 
  -1   0   8      330.86      330.29      8.83 o 
   0   0   8      337.87      320.24      8.47 o 
   1   0   8      138.91      143.76      3.30 o 
   2   0   8      125.93      132.05      3.12 o 
   3   0   8       34.57       36.30      1.69 o 
   4   0   8       63.21       61.69      1.97 o 
   5   0   8      198.60      203.21      7.02 o 
   6   0   8      112.72      112.44      3.34 o 
   7   0   8       26.32       27.24      3.12 o 
   8   0   8        4.74        3.32      1.65 o 
   9   0   8        9.13       11.93      1.52 o 
  10   0   8        0.12        0.95      1.02 o 
  11   0   8       34.31       39.40      2.67 o 
 -11   1   8       13.56       17.76      3.12 o 
 -10   1   8       50.23       55.93      4.63 o 
  -9   1   8        3.10        2.73      1.20 o 
  -8   1   8       57.61       55.94      2.91 o 
  -7   1   8        5.83        7.52      1.81 o 
  -6   1   8       15.79       16.21      1.58 o 
  -5   1   8       12.39       12.23      0.85 o 
  -4   1   8      373.39      355.17      6.71 o 
  -3   1   8      169.16      161.69      3.58 o 
  -2   1   8       12.51       11.40      0.90 o 
  -1   1   8      147.03      140.05      3.26 o 
   0   1   8       22.65       20.90      0.99 o 
   1   1   8      177.27      178.17      3.51 o 
   2   1   8       39.17       33.39      1.21 o 
   3   1   8      445.16      454.30      8.52 o 
   4   1   8       95.64       95.53      2.61 o 
   5   1   8      185.20      186.68      6.14 o 
   6   1   8       61.40       66.59      2.68 o 
   7   1   8       16.06       16.64      1.67 o 
   8   1   8       67.69       68.84      5.52 o 
   9   1   8        2.45        1.66      1.13 o 
  10   1   8        5.65        5.21      1.12 o 
 -10   2   8       14.16       17.28      2.52 o 
  -7   2   8       84.64       92.22      5.05 o 
  -6   2   8       35.75       35.43      2.11 o 
  -5   2   8       49.77       47.77      1.67 o 
  -4   2   8       26.48       26.94      1.31 o 
  -3   2   8        2.09        3.01      0.64 o 
  -2   2   8      274.02      260.23      4.52 o 
  -1   2   8       50.44       51.30      1.54 o 
   0   2   8      156.93      153.60      3.05 o 
   1   2   8       16.38       15.27      0.74 o 
   2   2   8       43.26       44.65      1.22 o 
   3   2   8        5.45        5.21      0.71 o 
   4   2   8      131.05      128.18      4.28 o 
   5   2   8      182.21      185.65      4.39 o 
   6   2   8        8.29        7.18      1.00 o 
   7   2   8       35.88       36.74      1.84 o 
   8   2   8        1.74        1.23      1.05 o 
   9   2   8       47.83       49.54      2.93 o 
  10   2   8        1.29        0.45      1.07 o 
  -9   3   8       24.23       25.85      2.76 o 
  -8   3   8       50.61       57.87      3.75 o 
  -7   3   8       14.76       17.03      2.02 o 
  -6   3   8       50.44       49.97      3.02 o 
  -5   3   8       17.35       18.91      1.51 o 
  -4   3   8       27.08       25.44      2.68 o 
  -3   3   8       91.59       94.98      3.18 o 
  -2   3   8       67.77       62.54      2.10 o 
  -1   3   8      151.08      142.40      3.46 o 
   0   3   8       50.49       48.64      1.89 o 
   1   3   8      129.54      124.62      3.28 o 
   2   3   8        2.31        2.25      0.74 o 
   3   3   8      122.49      122.61      3.34 o 
   4   3   8        1.55        1.49      0.73 o 
   5   3   8       38.50       38.32      1.84 o 
   6   3   8       19.70       18.92      1.46 o 
   7   3   8        9.28        8.02      2.04 o 
   8   3   8       12.96       18.08      2.77 o 
   9   3   8        4.93        3.74      1.93 o 
  -8   4   8        1.56        1.97      1.63 o 
  -7   4   8       24.15       30.04      3.35 o 
  -6   4   8       39.12       36.96      3.52 o 
  -5   4   8       11.69        7.97      2.08 o 
  -4   4   8       28.40       30.85      2.40 o 
  -3   4   8        6.84        6.87      1.20 o 
  -2   4   8       98.61       95.18      3.46 o 
  -1   4   8       29.13       30.19      1.98 o 
   0   4   8      150.56      148.65      4.68 o 
   1   4   8        9.39        9.83      1.34 o 
   2   4   8       28.20       26.19      1.97 o 
   3   4   8        1.12        0.88      0.92 o 
   4   4   8       23.63       21.81      1.88 o 
   5   4   8        5.53        6.53      1.35 o 
   6   4   8       25.49       27.27      2.16 o 
   7   4   8       47.90       48.54      2.83 o 
  -5   5   8       54.55       63.26      4.70 o 
  -4   5   8       36.63       32.21      3.44 o 
  -3   5   8        8.90       10.44      1.82 o 
  -2   5   8       20.41       17.98      1.78 o 
  -1   5   8        6.50        6.74      1.58 o 
   0   5   8        1.31        1.32      0.99 o 
   1   5   8       25.01       25.92      3.49 o 
   2   5   8       10.98       13.09      1.66 o 
   3   5   8       11.48       11.13      1.78 o 
   4   5   8        1.12        1.22      1.10 o 
  -3  -5   9        7.92        8.56      1.39 o 
  -2  -5   9        0.72        0.90      0.97 o 
  -1  -5   9        2.35        0.87      0.96 o 
   0  -5   9       26.03       29.49      1.95 o 
   1  -5   9       12.78       13.46      1.42 o 
   2  -5   9        4.48        5.97      1.15 o 
  -7  -4   9       54.41       63.65      3.34 o 
  -6  -4   9        1.13        0.54      1.12 o 
  -5  -4   9       65.12       65.76      3.20 o 
  -4  -4   9       43.06       45.48      4.87 o 
  -3  -4   9       57.06       55.43      2.96 o 
  -2  -4   9        6.08        5.44      1.52 o 
  -1  -4   9       31.55       28.35      1.90 o 
   0  -4   9       13.13       13.05      1.40 o 
   1  -4   9       77.61       72.64      3.04 o 
   2  -4   9       31.13       34.92      2.07 o 
   3  -4   9       13.04       15.19      1.50 o 
   4  -4   9        4.24        5.92      1.18 o 
   5  -4   9       10.53       13.09      1.52 o 
   6  -4   9       35.44       35.70      2.35 o 
  -9  -3   9       28.53       31.95      2.98 o 
  -8  -3   9       16.24       14.14      1.82 o 
  -7  -3   9       29.89       29.82      2.35 o 
  -6  -3   9       10.44       10.30      1.56 o 
  -5  -3   9        2.50        3.01      1.17 o 
  -4  -3   9       21.61       23.33      1.87 o 
  -3  -3   9       21.20       24.23      1.83 o 
  -2  -3   9      133.16      125.33      4.25 o 
  -1  -3   9       41.64       37.01      3.90 o 
   0  -3   9      141.67      135.39      4.39 o 
   1  -3   9       33.32       28.11      1.86 o 
   2  -3   9        3.96        4.27      1.03 o 
   3  -3   9        6.85        7.92      1.24 o 
   4  -3   9       11.88       13.83      1.50 o 
   5  -3   9       33.44       32.06      2.26 o 
   6  -3   9       17.44       16.67      2.12 o 
   7  -3   9       55.52       55.67      2.97 o 
   8  -3   9        9.09        7.13      1.53 o 
 -10  -2   9       28.34       28.55      2.53 o 
  -9  -2   9       45.07       45.93      2.97 o 
  -8  -2   9       36.51       37.35      2.60 o 
  -7  -2   9       66.67       59.52      3.03 o 
  -6  -2   9       35.93       35.41      2.30 o 
  -5  -2   9       56.27       50.23      3.84 o 
  -4  -2   9       19.90       20.38      3.68 o 
  -3  -2   9       73.43       70.69      3.01 o 
  -2  -2   9       30.75       27.22      1.87 o 
  -1  -2   9       53.57       48.35      3.38 o 
   0  -2   9      157.83      148.88      4.62 o 
   1  -2   9      100.23      104.67      3.59 o 
   2  -2   9      103.57      100.59      5.15 o 
   3  -2   9       25.45       29.43      3.19 o 
   4  -2   9       23.59       20.00      2.02 o 
   5  -2   9       97.33       99.84      3.77 o 
   6  -2   9       71.87       70.04      4.14 o 
   7  -2   9       42.82       43.80      2.62 o 
   8  -2   9       90.69       94.66      4.05 o 
   9  -2   9        8.20        4.86      1.47 o 
 -10  -1   9       27.46       29.13      2.92 o 
  -9  -1   9       56.59       61.91      3.27 o 
  -8  -1   9       35.35       37.77      2.53 o 
  -7  -1   9       20.96       22.88      2.60 o 
  -6  -1   9       12.14       12.63      1.57 o 
  -5  -1   9       93.39       89.84      3.54 o 
  -4  -1   9      261.88      237.07      6.88 o 
  -3  -1   9       90.40       89.40      3.40 o 
  -2  -1   9      711.81      672.15     15.19 o 
  -1  -1   9      149.26      145.90      4.48 o 
   0  -1   9      190.75      181.66      5.28 o 
   1  -1   9      195.27      184.37      5.39 o 
   2  -1   9       46.34       48.89      1.72 o 
   3  -1   9      344.36      348.62      6.71 o 
   4  -1   9      100.47       91.65      3.56 o 
   5  -1   9      158.47      166.96      5.14 o 
   6  -1   9       17.49       17.88      2.37 o 
   7  -1   9        0.10       -1.13      1.34 o 
   8  -1   9       18.77       16.40      3.65 o 
   9  -1   9       14.24       18.08      2.63 o 
  10  -1   9       17.15       15.21      2.71 o 
 -10   0   9       42.96       48.73      3.07 o 
  -9   0   9       17.99       20.77      2.15 o 
  -8   0   9        4.83        3.44      1.25 o 
  -7   0   9       61.98       65.38      3.17 o 
  -6   0   9       54.42       57.06      2.88 o 
  -5   0   9      314.50      306.67      6.08 o 
  -4   0   9      266.52      253.48      6.91 o 
  -3   0   9      996.48      930.58     28.10 o 
  -2   0   9        0.35       -0.79      0.79 o 
  -1   0   9        0.10        0.31      0.78 o 
   0   0   9       81.02       78.70      3.00 o 
   1   0   9       48.58       44.20      1.68 o 
   2   0   9      432.63      427.86      8.09 o 
   3   0   9      123.09      126.13      4.63 o 
   4   0   9      317.92      312.46      8.78 o 
   5   0   9       74.19       79.83      2.48 o 
   6   0   9       61.96       66.85      2.21 o 
   7   0   9       45.92       53.40      3.91 o 
   8   0   9        9.33       13.27      2.41 o 
   9   0   9        0.15        0.18      1.44 o 
  10   0   9        0.18        0.43      1.58 o 
  -9   1   9       57.08       61.74      3.36 o 
  -8   1   9       34.55       32.71      2.38 o 
  -7   1   9       21.01       22.24      2.43 o 
  -6   1   9       13.66       16.85      1.67 o 
  -5   1   9       93.05       89.78      2.82 o 
  -4   1   9      265.08      247.98      5.07 o 
  -3   1   9       89.31       91.18      2.54 o 
  -2   1   9      711.87      660.89     11.89 o 
  -1   1   9      145.50      138.71      2.93 o 
   0   1   9      183.79      184.84      4.38 o 
   1   1   9      199.00      190.34      4.25 o 
   2   1   9       44.12       45.72      1.81 o 
   3   1   9      350.85      345.74      6.88 o 
   4   1   9      100.03      105.17      2.89 o 
   5   1   9      158.55      155.47      4.67 o 
   6   1   9       17.36       17.31      1.49 o 
   7   1   9        0.06        0.25      0.74 o 
   8   1   9       19.09       18.14      2.11 o 
   9   1   9       13.51        8.25      1.57 o 
  10   1   9       17.45       17.68      2.10 o 
 -10   2   9       28.08       39.82      3.46 o 
  -6   2   9       35.58       34.94      3.15 o 
  -5   2   9       59.58       56.85      2.22 o 
  -4   2   9       19.97       16.33      1.29 o 
  -3   2   9       77.65       75.34      2.28 o 
  -2   2   9       29.97       27.04      1.40 o 
  -1   2   9       56.15       54.68      2.64 o 
   0   2   9      157.65      151.04      3.66 o 
   1   2   9       97.96       95.04      2.79 o 
   2   2   9      107.50      103.00      2.93 o 
   3   2   9       25.60       30.64      1.70 o 
   4   2   9       24.96       23.21      1.42 o 
   5   2   9       97.49       95.72      3.58 o 
   6   2   9       70.60       73.76      2.61 o 
   7   2   9       43.10       48.10      2.17 o 
   8   2   9       90.25       97.01      4.06 o 
   9   2   9        8.60        7.66      1.63 o 
  -9   3   9       29.06       34.51      3.21 o 
  -8   3   9       17.13       15.02      2.16 o 
  -7   3   9       30.20       32.89      2.85 o 
  -6   3   9        9.75       10.75      1.75 o 
  -5   3   9        2.52        2.66      0.87 o 
  -4   3   9       23.25       29.65      1.76 o 
  -3   3   9       21.26       24.61      3.07 o 
  -2   3   9      134.60      132.46      4.09 o 
  -1   3   9       41.46       37.97      1.71 o 
   0   3   9      141.80      139.21      3.59 o 
   1   3   9       35.53       32.18      1.63 o 
   2   3   9        4.48        4.91      0.90 o 
   3   3   9        6.44        8.93      1.06 o 
   4   3   9       12.04       13.01      1.25 o 
   5   3   9       33.45       32.08      4.86 o 
   6   3   9       17.51       17.85      1.79 o 
   7   3   9       56.71       61.92      6.31 o 
   8   3   9        9.07        6.27      2.13 o 
  -7   4   9       53.43       54.13      4.55 o 
  -6   4   9        1.18        1.66      1.68 o 
  -5   4   9       63.20       71.72      4.74 o 
  -4   4   9       43.15       48.48      4.01 o 
  -3   4   9       58.10       61.23      2.81 o 
  -2   4   9        6.29        7.92      1.26 o 
  -1   4   9       32.92       27.59      1.98 o 
   0   4   9       13.39       14.68      1.81 o 
   1   4   9       77.35       74.65      3.19 o 
   2   4   9       30.81       31.16      2.94 o 
   3   4   9       13.50       14.13      1.67 o 
   4   4   9        3.99        4.04      1.18 o 
   5   4   9       10.58       10.18      1.62 o 
   6   4   9       35.36       43.50      3.41 o 
  -3   5   9        7.79       10.56      3.17 o 
  -2   5   9        0.82       -0.03      0.93 o 
  -1   5   9        2.49        2.38      1.54 o 
   0   5   9       24.87       29.07      2.26 o 
   1   5   9       12.17       13.70      1.73 o 
   2   5   9        4.06        4.42      1.34 o 
  -5  -4  10        4.79        6.36      1.44 o 
  -4  -4  10       20.15       27.34      3.06 o 
  -3  -4  10       23.16       21.04      1.87 o 
  -2  -4  10        7.01        3.89      1.16 o 
  -1  -4  10       67.23       66.31      3.30 o 
   0  -4  10       25.68       29.38      2.03 o 
   1  -4  10       19.05       18.94      1.72 o 
   2  -4  10        0.96        1.81      1.33 o 
   3  -4  10       49.09       57.18      3.50 o 
   4  -4  10        2.02        1.86      1.15 o 
   5  -4  10       22.56       26.40      6.07 o 
  -8  -3  10        5.02        3.61      4.01 o 
  -7  -3  10       46.32       47.01      2.89 o 
  -6  -3  10       14.45       14.87      1.78 o 
  -5  -3  10        5.91        6.76      1.40 o 
  -4  -3  10       67.27       75.41      4.04 o 
  -3  -3  10       20.38       23.78      1.94 o 
  -2  -3  10       73.06       72.79      3.18 o 
  -1  -3  10       22.09       23.32      1.84 o 
   0  -3  10       88.93       83.48      3.37 o 
   1  -3  10       56.18       51.29      2.65 o 
   2  -3  10       40.67       39.80      2.34 o 
   3  -3  10        2.33        3.18      1.12 o 
   4  -3  10       10.44        8.82      1.40 o 
   5  -3  10       32.58       33.06      2.27 o 
   6  -3  10       42.82       50.73      2.78 o 
   7  -3  10       18.81       24.70      2.12 o 
  -9  -2  10       24.54       24.67      2.57 o 
  -8  -2  10        5.63        6.30      1.53 o 
  -7  -2  10       39.78       41.42      2.72 o 
  -6  -2  10       13.17       13.75      1.69 o 
  -5  -2  10       70.61       76.27      3.41 o 
  -4  -2  10      107.68      108.03      4.05 o 
  -3  -2  10       17.34       13.75      1.55 o 
  -2  -2  10       80.12       81.51      3.30 o 
  -1  -2  10       42.23       38.19      3.43 o 
   0  -2  10       86.84       85.76      3.44 o 
   1  -2  10       80.05       74.66      3.16 o 
   2  -2  10       51.99       49.12      2.54 o 
   3  -2  10       73.10       71.40      4.18 o 
   4  -2  10        3.31        1.62      1.07 o 
   5  -2  10       97.21       97.73      3.91 o 
   6  -2  10       59.00       60.52      3.08 o 
   7  -2  10        0.15        0.46      1.14 o 
   8  -2  10       20.29       23.83      4.60 o 
  -9  -1  10       37.22       40.32      2.82 o 
  -8  -1  10       17.46       17.89      4.06 o 
  -7  -1  10       55.31       61.57      3.17 o 
  -6  -1  10       88.18       89.69      3.80 o 
  -5  -1  10      147.07      137.73      4.86 o 
  -4  -1  10       51.84       51.00      2.68 o 
  -3  -1  10       66.00       67.18      3.00 o 
  -2  -1  10      109.09      102.52      3.80 o 
  -1  -1  10      138.28      132.31      4.40 o 
   0  -1  10      260.10      237.68      6.70 o 
   1  -1  10       18.42       19.70      1.22 o 
   2  -1  10       44.44       42.08      1.76 o 
   3  -1  10        0.03       -0.27      0.81 o 
   4  -1  10        5.66        6.39      1.51 o 
   5  -1  10       54.41       55.52      2.83 o 
   6  -1  10       18.05       19.77      3.71 o 
   7  -1  10      137.25      139.29      5.87 o 
   8  -1  10        7.99        8.04      2.08 o 
   9  -1  10        2.48        1.31      1.63 o 
 -10   0  10        9.02        8.82      1.76 o 
  -9   0  10        0.16        1.24      1.23 o 
  -8   0  10      101.27      118.15      5.80 o 
  -7   0  10       30.16       28.63      2.23 o 
  -6   0  10      109.20       95.09      3.87 o 
  -5   0  10      142.61      143.83      4.87 o 
  -4   0  10       30.65       26.19      1.97 o 
  -3   0  10        1.88        2.93      1.31 o 
  -2   0  10       24.77       26.54      1.92 o 
  -1   0  10      179.36      180.76      5.90 o 
   0   0  10      187.69      182.03      4.23 o 
   1   0  10      582.17      569.91     10.52 o 
   2   0  10        0.72       -0.16      0.66 o 
   3   0  10      147.62      148.22      3.66 o 
   4   0  10        1.84        1.46      0.70 o 
   5   0  10       18.27       19.59      1.27 o 
   6   0  10       28.04       35.44      3.33 o 
   7   0  10        0.00        0.90      1.45 o 
   8   0  10        5.73        4.92      1.90 o 
   9   0  10        0.33        0.54      1.61 o 
  -8   1  10       17.48       15.95      2.61 o 
  -7   1  10       55.67       59.74      3.10 o 
  -6   1  10       87.93       91.91      4.59 o 
  -5   1  10      148.43      147.65      4.87 o 
  -4   1  10       48.96       46.49      1.83 o 
  -3   1  10       65.36       63.55      2.15 o 
  -2   1  10      110.19      105.50      2.92 o 
  -1   1  10      136.26      130.40      2.90 o 
   0   1  10      261.44      246.31      4.55 o 
   1   1  10       18.48       19.05      1.12 o 
   2   1  10       45.58       44.68      1.86 o 
   3   1  10        0.05        0.06      0.75 o 
   4   1  10        4.82        5.83      1.06 o 
   5   1  10       53.72       56.83      2.60 o 
   6   1  10       17.65       21.58      2.00 o 
   7   1  10      138.83      135.31      4.93 o 
   8   1  10        7.77        8.91      1.57 o 
   9   1  10        2.12        1.70      1.27 o 
  -5   2  10       70.98       80.55      4.79 o 
  -4   2  10      110.32      111.20      9.84 o 
  -3   2  10       16.72       16.11      1.14 o 
  -2   2  10       79.85       76.50      2.45 o 
  -1   2  10       40.58       37.12      1.69 o 
   0   2  10       86.28       88.54      2.69 o 
   1   2  10       83.77       79.13      2.55 o 
   2   2  10       51.59       46.81      2.71 o 
   3   2  10       71.74       77.27      2.60 o 
   4   2  10        3.77        2.69      0.83 o 
   5   2  10       95.75       95.75      3.06 o 
   6   2  10       59.56       61.96      3.13 o 
   7   2  10        0.16        0.12      0.85 o 
   8   2  10       20.06       19.86      2.11 o 
  -7   3  10       44.50       49.97      4.18 o 
  -6   3  10       15.11       20.63      2.86 o 
  -5   3  10        6.65        3.79      1.75 o 
  -4   3  10       69.11       68.56      2.86 o 
  -3   3  10       20.75       20.45      2.75 o 
  -2   3  10       72.18       78.70      3.11 o 
  -1   3  10       22.06       22.17      1.71 o 
   0   3  10       90.89       82.08      3.27 o 
   1   3  10       56.38       55.55      2.72 o 
   2   3  10       41.90       43.45      2.45 o 
   3   3  10        2.11        3.51      3.15 o 
   4   3  10       11.36       10.65      1.51 o 
   5   3  10       32.30       30.91      2.25 o 
   6   3  10       42.46       43.40      2.69 o 
   7   3  10       18.69       22.36      2.11 o 
  -5   4  10        5.17        6.26      2.07 o 
  -4   4  10       21.05       26.98      2.02 o 
  -3   4  10       22.86       20.61      1.81 o 
  -2   4  10        6.92        6.99      1.35 o 
  -1   4  10       67.47       70.24      3.15 o 
   0   4  10       25.76       24.41      1.99 o 
   1   4  10       19.07       19.59      1.89 o 
   2   4  10        0.94        1.58      1.01 o 
   3   4  10       48.20       56.61      2.99 o 
   4   4  10        2.27        1.22      1.08 o 
   5   4  10       21.82       24.61      2.65 o 
  -3  -4  11        1.16        2.09      1.18 o 
  -2  -4  11       53.22       53.26      3.41 o 
  -1  -4  11        3.42        5.63      1.35 o 
   0  -4  11       19.02       22.23      1.95 o 
   1  -4  11        8.73        8.36      1.41 o 
   2  -4  11       46.44       45.86      2.68 o 
  -6  -3  11        6.13        7.01      1.60 o 
  -5  -3  11       41.62       41.99      2.72 o 
  -4  -3  11        6.73        6.06      1.44 o 
  -3  -3  11       36.99       35.34      2.43 o 
  -2  -3  11       26.90       27.80      2.16 o 
  -1  -3  11       92.83       95.12      6.71 o 
   0  -3  11       13.82       13.05      1.89 o 
   1  -3  11       23.78       27.04      2.07 o 
   2  -3  11       33.81       37.82      2.74 o 
   3  -3  11       33.83       33.77      2.68 o 
   4  -3  11       17.13       18.62      1.85 o 
   5  -3  11        1.06        2.41      1.23 o 
  -8  -2  11       16.67       18.23      2.15 o 
  -7  -2  11        9.29        6.80      1.63 o 
  -6  -2  11        7.27        8.76      1.59 o 
  -5  -2  11        5.96        5.59      1.37 o 
  -4  -2  11       30.81       28.89      2.18 o 
  -3  -2  11       39.38       37.84      2.46 o 
  -2  -2  11       65.00       65.98      3.09 o 
  -1  -2  11       17.43       16.70      1.74 o 
   0  -2  11      126.98      125.04      4.44 o 
   1  -2  11        5.90        3.32      1.18 o 
   2  -2  11       23.94       29.53      2.14 o 
   3  -2  11       18.40       18.01      1.98 o 
   4  -2  11        5.72        4.69      1.27 o 
   5  -2  11       77.90       80.16      3.61 o 
   6  -2  11        1.11        2.66      1.25 o 
   7  -2  11       22.07       23.53      4.51 o 
  -8  -1  11       21.70       21.65      2.27 o 
  -7  -1  11       87.56       98.76      5.49 o 
  -6  -1  11        5.09        5.65      1.53 o 
  -5  -1  11       65.80       73.81      3.46 o 
  -4  -1  11        0.46        0.82      0.98 o 
  -3  -1  11        4.76        3.77      1.15 o 
  -2  -1  11        5.11        5.52      1.22 o 
  -1  -1  11       72.11       72.55      3.20 o 
   0  -1  11      183.94      164.96      7.82 o 
   1  -1  11       11.17        9.37      1.02 o 
   2  -1  11       53.15       51.22      1.99 o 
   3  -1  11        9.52        7.42      1.39 o 
   4  -1  11       23.94       21.05      1.90 o 
   5  -1  11       12.05       10.27      1.58 o 
   6  -1  11       68.92       69.52      4.88 o 
   7  -1  11        3.11        4.06      1.74 o 
   8  -1  11        9.96       11.19      2.34 o 
  -9   0  11        8.17       10.21      1.80 o 
  -8   0  11       44.61       49.85      3.19 o 
  -7   0  11        1.63        1.72      1.26 o 
  -6   0  11      133.96      133.36      4.90 o 
  -5   0  11        0.37       -0.16      1.27 o 
  -4   0  11       27.64       26.32      1.74 o 
  -3   0  11       13.59       14.25      2.30 o 
  -2   0  11      249.14      227.23      6.61 o 
  -1   0  11      100.88      103.25      3.93 o 
   0   0  11      124.66      124.63      5.14 o 
   1   0  11       12.30       13.88      1.62 o 
   2   0  11        0.45        0.84      0.71 o 
   3   0  11       17.72       18.77      1.31 o 
   4   0  11        1.51        2.20      0.77 o 
   5   0  11       15.09       15.04      2.44 o 
   6   0  11       24.41       33.16      3.38 o 
   7   0  11       51.84       50.79      4.21 o 
   8   0  11       12.39       11.41      2.53 o 
  -7   1  11       88.60       87.22      5.67 o 
  -6   1  11        5.05        4.36      1.77 o 
  -5   1  11       65.62       73.34      4.76 o 
  -4   1  11        0.45        0.46      0.65 o 
  -3   1  11        4.03        4.66      0.86 o 
  -2   1  11        5.54        5.40      0.90 o 
  -1   1  11       69.33       70.14      2.77 o 
   0   1  11      184.20      173.18      4.14 o 
   1   1  11       11.49       11.77      1.13 o 
   2   1  11       52.99       50.26      2.05 o 
   3   1  11        8.90       10.07      1.11 o 
   4   1  11       24.50       23.67      2.63 o 
   5   1  11       11.89       10.44      1.18 o 
   6   1  11       68.21       70.65      3.44 o 
   7   1  11        3.01        1.64      1.24 o 
   8   1  11        9.36       10.33      1.82 o 
  -4   2  11       30.44       26.41      2.06 o 
  -3   2  11       39.34       37.55      1.75 o 
  -2   2  11       64.32       63.58      2.30 o 
  -1   2  11       18.25       19.80      1.35 o 
   0   2  11      125.90      124.54      3.46 o 
   1   2  11        6.04        4.65      0.95 o 
   2   2  11       22.62       22.26      1.51 o 
   3   2  11       18.77       17.20      1.38 o 
   4   2  11        5.62        3.98      0.97 o 
   5   2  11       77.74       81.42      2.86 o 
   6   2  11        1.14        1.46      0.92 o 
   7   2  11       21.99       24.03      1.75 o 
  -6   3  11        5.92        6.67      2.18 o 
  -5   3  11       41.16       49.82      4.07 o 
  -4   3  11        6.84        6.95      2.08 o 
  -3   3  11       37.71       36.51      2.20 o 
  -2   3  11       27.52       28.75      1.96 o 
  -1   3  11       94.20       95.78      3.63 o 
   0   3  11       14.10       14.02      1.55 o 
   1   3  11       24.66       26.21      3.50 o 
   2   3  11       32.35       29.68      2.18 o 
   3   3  11       33.45       35.91      4.30 o 
   4   3  11       16.87       16.79      3.57 o 
   5   3  11        1.03        1.98      1.14 o 
  -3   4  11        1.14        2.65      1.13 o 
  -2   4  11       53.27       61.55      7.57 o 
  -1   4  11        3.63        4.45      1.24 o 
   0   4  11       18.93       19.62      1.91 o 
   1   4  11        8.94        9.83      1.61 o 
   2   4  11       46.04       51.54      4.98 o 
  -4  -3  12       22.18       25.11      2.44 o 
  -3  -3  12       27.46       33.66      2.49 o 
  -2  -3  12       21.25       22.45      2.60 o 
  -1  -3  12       32.76       39.20      2.58 o 
   0  -3  12       12.95       13.31      1.73 o 
   1  -3  12       52.74       56.75      3.04 o 
   2  -3  12        0.15       -1.00      1.00 o 
   3  -3  12       18.00       20.15      2.00 o 
  -6  -2  12       12.92       15.09      1.97 o 
  -5  -2  12       51.35       51.68      3.24 o 
  -4  -2  12        0.96        0.56      1.14 o 
  -3  -2  12        1.91        3.19      1.26 o 
  -2  -2  12        7.16        9.39      1.54 o 
  -1  -2  12       17.69       16.46      1.79 o 
   0  -2  12      109.22      107.58      4.39 o 
   1  -2  12        6.65        5.14      1.33 o 
   2  -2  12       18.67       20.60      1.98 o 
   3  -2  12        0.37       -0.96      0.96 o 
   4  -2  12        1.95        1.51      1.71 o 
   5  -2  12       20.36       25.81      2.26 o 
  -7  -1  12       20.14       20.49      2.23 o 
  -6  -1  12       19.19       25.48      2.31 o 
  -5  -1  12       12.91       14.01      1.84 o 
  -4  -1  12       14.44       15.28      1.79 o 
  -3  -1  12       44.56       43.08      2.71 o 
  -2  -1  12        6.40        7.61      1.51 o 
  -1  -1  12       29.69       29.66      2.20 o 
   0  -1  12       20.31       20.80      1.94 o 
   1  -1  12       92.23       91.64      2.88 o 
   2  -1  12       57.63       57.87      3.09 o 
   3  -1  12       49.41       50.08      2.89 o 
   4  -1  12        0.02       -0.16      1.07 o 
   5  -1  12       27.05       24.87      3.02 o 
   6  -1  12        3.00        3.30      1.73 o 
  -7   0  12       48.29       54.79      5.90 o 
  -6   0  12       60.45       68.41      3.54 o 
  -5   0  12       25.46       29.36      3.32 o 
  -4   0  12       79.67       78.42      3.60 o 
  -3   0  12       24.97       26.37      4.28 o 
  -2   0  12        0.63        2.07      1.14 o 
  -1   0  12        9.68        8.71      1.10 o 
   0   0  12       42.55       39.60      1.91 o 
   1   0  12        0.01        0.28      0.74 o 
   2   0  12       18.75       20.32      1.67 o 
   3   0  12       16.02       16.38      2.48 o 
   4   0  12       11.68       14.84      2.55 o 
   5   0  12        2.99        2.49      1.65 o 
   6   0  12       25.53       23.73      3.12 o 
   7   0  12        0.29        0.52      1.64 o 
  -7   1  12       20.33       24.15      3.24 o 
  -6   1  12       18.93       21.37      3.10 o 
  -5   1  12       13.11       15.91      2.62 o 
  -4   1  12       14.07       14.35      2.44 o 
  -3   1  12       43.46       46.74      4.96 o 
  -2   1  12        6.97        6.30      1.72 o 
  -1   1  12       29.11       28.91      1.69 o 
   0   1  12       20.07       21.10      1.51 o 
   1   1  12       89.27       93.42      2.97 o 
   2   1  12       57.81       55.00      2.33 o 
   3   1  12       49.24       53.60      2.25 o 
   4   1  12        0.05       -0.48      0.74 o 
   5   1  12       27.12       31.47      2.48 o 
   6   1  12        2.76        1.72      1.29 o 
  -4   2  12        0.93        1.51      1.52 o 
  -3   2  12        1.77        1.76      0.93 o 
  -2   2  12        6.76        8.19      1.09 o 
  -1   2  12       17.26       16.72      1.35 o 
   0   2  12      109.52      109.79      3.89 o 
   1   2  12        6.56        6.52      1.06 o 
   2   2  12       18.34       16.96      1.44 o 
   3   2  12        0.46        0.72      1.03 o 
   4   2  12        2.05        2.08      0.92 o 
   5   2  12       19.78       21.14      2.48 o 
  -4   3  12       22.74       21.28      2.99 o 
  -3   3  12       26.23       29.98      3.31 o 
  -2   3  12       21.08       23.19      1.93 o 
  -1   3  12       32.74       32.61      2.51 o 
   0   3  12       12.87       15.33      1.67 o 
   1   3  12       53.02       49.04      2.80 o 
   2   3  12        0.17        0.78      1.31 o 
   3   3  12       17.40       19.74      1.94 o 
  -4  -2  13        4.04        6.70      1.62 o 
  -3  -2  13       60.21       65.76      3.48 o 
  -2  -2  13        9.10        8.90      1.65 o 
  -1  -2  13       30.18       37.81      2.63 o 
   0  -2  13        1.48        0.09      1.15 o 
   1  -2  13       10.78       10.48      1.70 o 
   2  -2  13       32.30       34.04      2.48 o 
   3  -2  13        4.78        6.69      1.50 o 
  -5  -1  13        3.55        4.21      1.44 o 
  -4  -1  13       49.11       51.39      3.17 o 
  -3  -1  13        6.08        4.73      1.45 o 
  -2  -1  13       54.40       53.37      3.06 o 
  -1  -1  13       28.51       28.53      3.80 o 
   0  -1  13       86.85       91.00      7.61 o 
   1  -1  13        4.34        3.30      2.90 o 
   2  -1  13       13.60       12.58      2.25 o 
   3  -1  13        6.08        7.39      1.98 o 
   4  -1  13        0.58       -0.25      1.41 o 
  -6   0  13       64.62       73.44      5.37 o 
  -5   0  13        1.79        2.63      1.84 o 
  -4   0  13       12.25       15.44      2.60 o 
  -3   0  13        3.67        2.84      1.81 o 
  -2   0  13       37.81       40.17      3.69 o 
  -1   0  13       12.53       13.44      1.63 o 
   0   0  13       26.10       23.22      2.39 o 
   1   0  13       46.64       52.80      2.72 o 
   2   0  13       62.05       65.91      4.80 o 
   3   0  13       31.97       35.84      3.60 o 
   4   0  13        0.74        0.14      1.48 o 
   5   0  13       15.06       18.66      3.01 o 
  -5   1  13        3.70        4.60      2.16 o 
  -4   1  13       46.63       52.01      4.41 o 
  -3   1  13        5.95        9.13      1.54 o 
  -2   1  13       51.69       55.97      3.18 o 
  -1   1  13       29.40       25.77      1.63 o 
   0   1  13       86.20       88.29      2.98 o 
   1   1  13        4.56        3.99      1.01 o 
   2   1  13       14.07       15.99      1.50 o 
   3   1  13        6.18        5.65      1.11 o 
   4   1  13        0.67        0.88      1.62 o 
   5   1  13       14.02       14.66      2.72 o 
  -4   2  13        4.04        0.04      1.66 o 
  -3   2  13       58.25       66.43      4.75 o 
  -2   2  13        9.19       10.04      1.42 o 
  -1   2  13       30.95       33.68      1.99 o 
   0   2  13        1.76        2.04      0.88 o 
   1   2  13       10.66       11.03      1.30 o 
   2   2  13       31.57       28.64      1.83 o 
   3   2  13        4.93        4.13      1.08 o 
  -2  -1  14       25.23       30.51      2.57 o 
  -1  -1  14       24.62       31.08      4.89 o 
   0  -1  14        0.12        3.18      1.87 o 
   1  -1  14        1.94        0.74      1.76 o 
  -3   0  14       11.40       11.07      2.52 o 
  -2   0  14       19.34       21.92      3.78 o 
  -1   0  14       35.44       38.66      3.41 o 
   0   0  14        8.53        8.31      1.49 o 
   1   0  14       22.49       24.57      3.21 o 
   2   0  14        5.05        4.47      2.07 o 
  -2   1  14       25.13       31.03      4.51 o 
  -1   1  14       24.93       27.76      2.09 o 
   0   1  14        0.02        0.51      1.23 o 
   1   1  14        1.91        1.64      1.30 o 
                                                 
